# Supplementary material for: Expression Profiling of Glioblastoma Cell Lines Reveals Novel Extracellular Matrix-Receptor Genes Correlated With the Responsiveness of Glioma Patients to Ionizing Radiation
Source: Front Oncol. 2021 May 25;11:668090. doi: 10.3389/fonc.2021.668090 (PMC8240593; doi:10.3389/fonc.2021.668090)
Supplement: Supplementary Table 1 — Genes identified as differentially expressed in the comparisons between IR-resistant and sensitive cells. All genes with padj ≤ 0.0001 and log fold change > 2 were selected as differentially expressed in each indicated comparison. [file Table_1.xlsx]

## Sheet: logfold change > 2
	U87MGXT98G				U87MGXU251MG				U138MGXT98G				U138MGXU251MG					U87MG+U138MGXT98G+U251MG
	U87MG enriched	T98G enriched			U87MG enriched	U251MG enriched			U138MG enriched	T98G enriched			U138MG enriched	U251MG enriched				U87MG+U138MG enriched	T98G+U251MG enriched
	ABCA1	BAK1			MLPH	ZNF562			ANPEP	NT5M			SERPINB2	PDE4D				LRRTM4	ABHD3
	HGF	DDRGK1			ARSI	MARCKS			GALNT5	AMER1			IGFBP3	KCTD4				IGFBP1	KIAA1958
	ARSI	ACVRL1			IGFBP3	TLR3			CDKN2C	AVPI1			MLPH	CCDC85C				ARSI	SLC46A1
	GABRQ	TBC1D1			SIGLEC15	FIBCD1			LRRTM4	REEP6			APCDD1L	MRPL33				SIGLEC15	SDC3
	IL13RA2	PIGZ			TMPRSS15	SNORA32			MEOX2	PRKAR2B			LRRTM4	IFITM1				MYL9	LBR
	HLA-DRB1	XPO5			APCDD1L	ZNF669			MYL9	TSPAN14			MYL9	MBTPS2				TMPRSS15	ZNF883
	EREG	ASNS			HLA-DRB5	PGF			ACP5	SLC19A1			MMP3	LDLRAP1				HLA-DRB5	BEND3P3
	NRIP3	NANP			C14orf132	TACC3			VEPH1	FLVCR1			ADCY8	MICAL3				ADCY8	WWC2
	PALMD	ABCG2			TMEM233	BRWD3			ABCA1	LRRC8D			MMP1	NF2				TMEM233	LRRC8B
	HLA-DRB5	FSTL3			TNFRSF10D	ST20-AS1			BMPER	RANGRF			ZNF329	LOC100129034				VSTM4	HIST1H4H
	HAS1	RNF44			CREG1	DNMT3A			ADCY8	INSIG1			TMPRSS15	RBAK				HAS1	SEMA3A
	DPP4	AMER1			CSF3	SH3RF3			NRIP3	HIST1H3F			INHBA	TRIB3				HGF	ADA
	ST8SIA5	LINC01521			VSTM4	RPF1			FGF5	CYP1B1			ZNF521	C7orf26				HLA-DRB1	HIST1H2BI
	CSMD2	SLC25A33			BDKRB1	FAM76B			MAGI2-AS3	COX15			CDKN2C	SAMD5				GCSAML	KIAA1211
	TMEM233	HIST2H2AB			GCSAML	AOPEP			HSPB7	PLEKHA3			KCTD15	CFI				ST8SIA5	ADARB1
	SIGLEC15	FLOT1_6			PTGES	NCAM1			MRGPRF	C11orf71			CPNE7	KIF21A				COL5A3	MYLK4
	COL4A6	SNRPB			FPR1	NES			ABCC9	ADAM22			NPTX1	WWC2				TMEM98	LOC105378726
	CYBA	MAPK12			LUM	FAM220A			RGS4	KCNE4			CRYAB	SH3BP4				EBF2	HMGCS1
	VSTM4	DHCR24			MCTP2	ATP8B1			BGN	MMAB			FAF1	ABCB9				ACP7	CEMIP2
	TMPRSS15	LRIG3			COL6A3	ZNF91			FAF1	ARHGAP42			COL5A3	PLEKHF1				PALMD	BCAT1
	VEPH1	WDR4			SMOC1	CD70			COL5A3	ADAM19			LUM	WWTR1				TNFRSF10D	DHCR7
	CADPS	PGM2			ADCY8	LMCD1			DDX3Y	HDHD3			COL6A3	CERS4				ACP5	ZNF738
	NRXN2	ZNF124			TREM1	CEP85			PCDH17	RFFL			C14orf132	ZNRF2				SGCD	PAWR
	GCSAML	FKBP4			MYL9	PPP2R2B			MFAP2	BACE2			SGCD	TOM1L1				SMOC1	MYB
	MT1E	EIF4E3			ACP7	SLC25A33			NFASC	SNORD3C			TMEM98	TGFB3				TBX18	EEPD1
	PTPN3	NARS2			HAS1	ZNF644			HGF	GPD2			ELFN1	ELOVL5				NRXN2	HIST1H4A
	SMOC1	HERC2P2			TBX18	PTPRS			HAS2	ZNF703			ADAMTS2	EIF2S3				HSPB7	LOC102723663
	ADCY8	TOR3A			ST8SIA5	COX19			CERS6	SLC43A1			QPRT	BMS1				ADGRF4	PRKX
	MYL9	TRIM7			ZNF521	TOM1L1			CSPG4	NEIL3			ABCA8	DCLK1				PTGES	NECTIN1
	ACP7	TALDO1			HLA-DRB1	FEZ1			MDGA2	GABARAPL1			CD33	MRPL36				CRYAB	FRY
	HLA-DRA_7	GGT5			CPNE7	TMSB4X			SGCD	COL27A1			TFPI2	REEP1				DPP4	DHCR24
	PRKG1	ZNF888			ADGRF4	ZNHIT6			TMEM98	COL12A1			HSPB7	CARD6				BMPER	HDHD3
	HLA-DQB1	GEMIN8P4			HGF	SNX8			PCDH15	IFITM1			EBF2	WFS1				CSF3	SOX9
	TBX18	MRPS26			RTL8B	SLC46A3			ADAMTSL1	ZNF570			LDB2	SHTN1				RNF128	EIF4E3
	BMPER	LOC105371453			QPCT	PRDM5			NTNG1	TFAP2A			ANGPTL4	SH3RF1				MIR34AHG	LRRC8D
	CHRDL1	AIFM2			TMEM178B	HIST1H4A			DMKN	MGST1			SGIP1	SEMA6B				EDA2R	UCHL1
	PDPN	TP53TG1			APCDD1L-DT	RTKN2			FAM180A	AMOT			FGF7	HERC6				SBSN	ST6GALNAC2
	DTNA	FAM89A			PTGER2	KIF2C			PDE3A	TMEM65			ST6GAL2	ARHGDIB				DUSP23	SLC46A3
	B3GALNT1	TRAP1			CLEC11A	MEST			KCNK2	AGPS			VSTM4	CUBN				PLTP	WWC1
	PLXNA4	ALDH3A2			ADAMTS5	MAP3K1			TMPRSS15	MCAM			SFRP2	RRP1B				ZNF215	CNN3
	EDA2R	RCCD1			LOC107986820	THAP9-AS1			SESN3	RBM38			HEPH	CRYBG1				DMKN	PSAT1
	TCEAL7	CDC25B			BDKRB2	KSR1			STK26	SLC25A23			PCDHB5	ABCA7				LOC105374715	RGS14
	MFAP2	MAP3K21			LINC01444	KLHL25			EBF2	RALGAPA2			ACP5	LURAP1L				HEPH	IPO5P1
	MT1L	LOC100129917			IGFBP1	SKA3			PRKG1	TRIB1			SIGLEC15	MKNK1				CMKLR1	LZTS1
	THEMIS2	SMAD9			PTPRN	MSI2			ICAM1	TST			ADAMTS5	NPDC1				ABCC9	NUAK2
	ADGRF4	ABCC2			FLNC	MIAT			TMEM200A	NQO2			MGMT	ZNF724				CAMK2A	PARD6B
	NDP	EEF2KMT			CPNE8	ACP6			ZC3HAV1L	SLC38A9			APCDD1L-DT	MIER3				TMEM273	FMNL1
	NT5E	KIAA1614			EBF2	EPSTI1			VSTM4	PLAAT3			HSPB2	GCH1				SGIP1	LDLRAD4
	MPP4	ZNF416			COLEC10	ZNF75A			CRYAB	UGDH			EFS	WI2-87327B8.2				NFASC	FOXG1-AS1
	SYT13	NSMF			CD33	TMTC1			SLFN11	TFEB			SERPINB7	AGPS				LOC107986632	CTH
	C9orf64	FLVCR1			PCSK2	KCNH1			SFRP2	RBM7			TMEM132B	OIP5-AS1				HLA-DRA_7	TRIB3
	ACP5	ATP10D			TMEM98	PDGFRA			MIR34AHG	ATP10A			EMP2	PBDC1				SERPINB7	PELI2
	CAMK2A	E2F5			CYBA	SH3BP4			HEPH	HIST1H3G			LOC105374715	ATRNL1				EREG	EXOC6
	TNFRSF10D	TMEM38A			C1orf94	LANCL3			TCEAL7	HEBP1			LOC105374191	RASSF9				ANGPTL4	ANK3
	IGFBP1	KCNE4			PALMD	SLC2A1			NDNF	DPYSL3			APOBEC3B	MIF4GD				RNF112	HIST1H1D
	DDX3Y	CKMT2			TFPI2	FANCE			PCDH7	RHOBTB3			LINC01444	LOC105378604				FGF7	KIAA0319
	MAGI2-AS3	LOC107984836			MSC	KLHL4			BMPR1B	ZNF302			LOC107986632	SDHAF3				FPR1	HLA-B_3
	EBF2	LZTS3			SAGE1	SLC8A1			PLXDC2	SLC25A27			FLNC	BEND3P3				MIR924HG	RNF17
	RNF112	HMBS			PLTP	LOC100129484			EREG	SLC22A5			MIR924HG	ATP7A				BDKRB1	PPM1E
	NETO2	ADAMTSL4			NRXN2	CDC20			PAX8-AS1	ZNF319			MEOX2	HNRNPF				FAM180A	ZNF681
	STK26	FCGRT			RNF128	TPM2			PRDM8	CD55			LOC107986820	C1QTNF1				LRRC15	NKILA
	PRDM8	ZNF300			COL5A3	TMCC2			CSRNP3	THEM6			LHX8	HMGN3				KCNJ15	TNS3
	ENPP4	ZNF773			KYNU	HEATR5A			DOK5	ATP7A			CCN4	PRSS23				TLX2	MAP3K14-AS1
	TNFRSF1B	IPO5P1			SBSN	SERINC5			DTNA	SOX9			GYPC	YIPF6				COL22A1	PIR
	SERPINB1	WWC2			ZC4H2	NOCT			ME1	MRPS26			LOC105377123	PLCE1				APCDD1L	HPSE
	TMEM98	LYRM4-AS1			AQP9	GMNN			HSPB2	BFSP1			BMPER	SH3KBP1				TNFRSF1B	RHPN1
	LRRK2	USP49			ZNF329	DAB2IP			ARAP2	KIAA0895			KRBOX1	CCDC169				FAM241A	MCAM
	PCYT1B	SOCS2			SGCD	NT5DC3			SERPINB7	NPDC1			DMKN	TMEM117				C9orf64	PDZD2
	C1orf94	EGF			TMEM273	SLC2A8			FEZF1-AS1	NFKBIE			COL1A1	BOC				ELFN1	TGFB2
	ADAMTSL1	GNAI1			CCN4	GJB2			SATB1	TMEM164			LOC105377703	FOXC1				LOC100128317	RBM24
	CERS6	LOC112268009			LINC00922	OAS1			SCN2A	RAB20			AGMO	CD9				ZC3HAV1L	RNF157
	TENM4	FBXL2			FGF7	AIFM2			EPHA7	MIER3			HTATIP2	DENND5B				CACNA1A	NANOS1
	DCC	TRPA1			ANGPTL4	ARHGAP18			SERPINE1	TLE4			LOC105374433	ZXDB				ANKRD35	EFNA1
	HLA-B_5	DOK4			DLX3	DKK1			LOC105374715	SLC38A1			NFASC	DYNC1I1				CHI3L1	PDGFA
	PTCHD4	KLF11			ZNF215	COL4A1			LOC105374191	SORT1			ABCC9	VPS37B				ANPEP	SLC7A11
	SORBS2	FAM171A2			LHX6	FIGN			TNFRSF1B	PHGDH			FAM180A	SH3RF3				ARC	FAXC
	RNF128	CYB5A			CMKLR1	RAPGEF5			SERPINB1	DNM1			FOXC2	ZNF813				PAX8-AS1	PLXNC1
	CACNA1A	NECTIN1			TUSC1	LOC101927479			IL13RA2	PHF10			POSTN	KHDRBS3				LOC105377123	JMJD8
	COL5A3	IDH3B			DPP4	KRT15			PTPRD	CTSS			FBLN2	FBXO32				RGS4	LOC100499489
	SBSN	SQSTM1_1			NLRP3	TET1			BRINP1	WNT5A			ZC4H2	CDH12				KCNQ3	MCOLN2
	AQP9	FMNL1			FOXC2	EHD4			MPP4	LBR			LOC105372699	INPP5F				SNCA	CD24
	PTPRD	SLC6A16			TSLP	ZNF418			MFAP3L	IRX1			MIR34AHG	OAS3				SCN2A	RBM38
	SGCD	CASTOR3			EDA2R	CXADR			LOC107986632	MYRF			DUSP23	SGPP2				TMEM119	TPM2
	STK33	HECW1			DUSP23	TSKU			TUBA3C	TUFT1			SLC37A2	LINC01399				LOC102724687	TIAM2
	PTGES	TIGD2			CNGA3	ECI1			LRRK2	MYLK			PTGER2	ALDH5A1				NLGN4Y	CNKSR3
	ANKRD35	EFNA4			STAT6	ZSCAN31			THNSL2	LOC101930370			PCOLCE	VAV3				GALNT15	SLC7A11-AS1
	MIR34AHG	FLOT1_3			EMP2	SDC3			MIR924HG	HSD17B7			OLFML3	STX3				GPR68	EID3
	HOXB2	ZNF28			MT1L	FBLIM1			EPHA3	S1PR3			CD163L1	PANX2				NME5	RTP4
	BEX1	LOC100287290			APOBEC3B	LOC105371453			LRRC15	ARHGAP26			LOC107986840	ACBD7				HRAT17	FADS2
	TMEM273	PC			CT45A10	MAP2K6			SLITRK5	GLA			LOC107986188	DNAAF5				BAALC	RAB11FIP4
	LINC00922	GINS1			AHR	C15orf62			CNTN1	DRAM1			LINC00517	LOC100128653				COL1A1	CSPG5
	ZNF215	SECTM1			CA12	FADS2			CADPS	ADAMTS7			PDGFRB	TIAM2				SLC6A15	AMOT
	SATB1	RHOBTB3			GDNF	KYAT3			SORBS2	HJURP			SLC6A15	PREP				NT5E	MAP3K1
	STXBP6	EMILIN2			SYT13	IPO5P1			SULF1	ARMC9			ADAMTS10	ZNF883				LOC105376500	ANKRD33B
	COL22A1	GARNL3			CAMK2A	PGGHG			LIN7A	ZSCAN12			MAFB	FKBP1B				CD74	SLC7A5
	CA9	MCM8			LDHA_1	HOXA11			MYO1B	WWC1			RNVU1-14	CXCL16				PCDHB5	ANKRD1
	PIK3AP1	RGS14			LOC100128317	SLC46A1			NELL2	HOTAIRM1			CCDC80	TGFB2				KRT14	ZNF880
	NCKAP1L	SLC12A8			LOC101928143	DOK6			PLXNA4	RASSF2			LINC01436	NMB				LOC101926984	PPM1H
	RPS6KA6	TUB			KCNQ3	SIK2			PLCB1	HMGCR			ENPP2	MYBL2				FAP	PMEPA1
	MYO1B	HLA-B_3			SLC6A15	PDIK1L			GAS1	SQOR			TNNT1	NHSL1				MYO1D	CLEC2B
	DMBT1	STARD10			TMEM35A	RAC3			CCDC85A	C1QTNF6			GTSF1	TBC1D8				TAGLN	TLR4
	NTNG1	HJURP			ZFP69	NF2			CSMD1	IL31RA			ZSCAN18	SNORD3B-1				ADGRD1-AS1	STRA6
	CMKLR1	BCAM			PDE1B	ODF2L			PTCHD4	HIST1H2AI			ACP7	GALM				CSPG4	JAKMIP3
	SLC6A17	NOP56			LOC105372424	PHF14			LOC101927417	HMGB3			ADAM33	LRRC8B				PURPL	BMP4
	COL15A1	LRRC8D			RNF112	DTX2			TNS1	TMTC1			RASA4B	HDHD3				LOC101928143	TTC6
	DUSP23	ADCY9			LINC01050	YY2			DPP4	LURAP1L			DNM3OS	SOX4				MFAP4	MX1
	TGFA	TAP2_4			SGIP1	SPP1			TENM2	TOR3A			LOC105373021	NRIP1				FBLN2	ASB9
	CSPG4	ETS1			TGM2	ZSCAN16			ABCA8	LOC112268009			ESM1	OSBPL10				LRRK2	ZNF737
	DIRAS3	PKN3			KRT79	NXPH4			LOC105377703	RCCD1			PCDHAC2	ITGB8				SHANK1	LINC01551
	KLHL3	PLXNB1			LRRC32	MTCL1			LOC105375148	ACSL5			MYBPH	EFNB2				PTPN22	PLS1
	CSF3	RAC3			KY	YDJC			LOC102724687	NUDT11			LOC105373954	BRWD3				VEPH1	PAX9
	ANPEP	MATN2			CABP1	UHRF1BP1			NT5E	JADE3			PLTP	LOC107985246				LUM	HES1
	CNGA3	TFAP2A			TLX2	AKNA			AGMO	NMB			CMKLR1	RARB				MYBPH	CABP4
	PLTP	DCLK1			CD163L1	KIAA1211			NEFL	GREB1L			BDKRB1	ZNF738				KIAA1324L	XAF1
	GAP43	PLA2G4A			GALNT15	PKN3			LOC105374433	HYKK			TGIF2LY	PPTC7				PCSK1	TGIF2
	SLFN11	APOBEC3G			ENPP2	RTN4R			KIAA1324L	ABCC4			CREB3L1	SORBS2				MRGPRF	MAP2
	SIM1	NFE2L2			HLA-DRA_7	MAL			NCAM1	F12			SGCZ	MCOLN2				NIPAL2	NFE2L3
	RGS4	ARMC9			NOTCH3	AIMP2			NLGN4X	EYA1			PKNOX2	TMCC2				THEMIS2	CTSH
	ELOVL7	HSD17B7			LINC01278	TMEM154			INTU	DHFR			NLRP11	HDAC9				PAQR5	NSUN5
	ARHGAP36	ARSE			CALCB	ZNF670			PCDH10	OSBPL9			SRGN	SLC25A10				SMILR	KLHDC7A
	STARD8	FAM117B			MASP1	DBNDD1			SGIP1	KIAA1549			CHI3L1	KANK1				PCDHAC2	PDLIM3
	PLAGL1	XRRA1			CRYAB	COL4A2			NTM	NBEAL2			NKX2-2	TTC12				LOC100505622	TMEM184A
	NFASC	HIST1H2BL			COL22A1	FRMD5			ST6GAL2	ABCC2			LRRC32	CTSV				LINC02454	EPB41L5
	QPCT	PRDX1			SELENOM	DDX60L			PTPN3	LRFN1			ZNF215	ZNF302				LRRC32	ST6GAL1
	MFAP3L	PTPRH			NLRP11	ENHO			STARD8	ONECUT2			CYP4F11	PDP1				NOTCH3	NINL
	ZNF536	EXO1			HLA-DPA1_2	IL17RD			BCHE	RNF157			PAX8-AS1	FAM102A				FOXL1	PAK3
	RIOX1	THOC6			KCNJ15	ZNF165			KCNJ8	ITPR2			PCDHA4	TTC19				KCND2	REPS2
	SPEF2	ZNF670			FAM241A	LINC01518			LOC101928697	HOXC10			CA12	SLITRK6				LOC105372209	NAAA
	ZC3HAV1L	HIST1H2BI			MIR34AHG	KLF5			EIF5A2	FECH			LRRC15	ATP6AP2				TCEAL7	PRDM16
	RAB39B	TCF19			HECW2-AS1	IFFO2			ALDH1L1	ASB13			C5AR2	SEMA3A				TMEFF2	TUBB_2
	NLGN4Y	ZNF738			NETO2	INPP4B			DUSP23	PRKX			ZIC2	KLHL13				ENPP2	STAP2
	HIST1H1A	CASP1			KCNS3	COLGALT2			CAPG	ADGRE1			LOC102724687	ADAMTS9				TGM2	LOC105372338
	CHRNA9	FUBP1			LOC105374715	THAP2			PCSK1	IL32			LOC101926984	TENT5C				NLRP11	SLC16A4
	PCSK1	G6PD			PAMR1	MRM2			PWWP3B	UCHL1			ZSCAN23	GOPC				C11orf21	BST2
	PDE1B	ALPK2			EREG	DISP1			PLPPR4	APOL3			TAGLN	ADGRG1				SERPINE1	SUSD2
	LRRC15	MSMO1			PRSS3	RFX3			RRAGD	SOX13			LINC00968	SLC8A1				LOC107986467	CCDC144B
	LOC105372424	LDLRAD4			INSR	SFXN2			SIGLEC15	ACBD7			KIAA1755	RBM7				PPARG	BAMBI
	LINC02381	SLC19A1			CACNG8	SHROOM3			SMILR	MATN2			NAT16	MAGT1				EMILIN1	ZNF470
	RDH5	SOX12			PCBP3	PLSCR4			PRRX1	KIAA1958			LPIN3	APOBEC3G				ADCYAP1R1	DGCR5
	LINC01050	JDP2			HIST1H4L	CNKSR3			CHRDL1	FGD6			AKR1C1	LPAR4				LINC00517	FOXA1
	FGF5	TST			LINC01443	ANK3			NRXN2	TACC2			WFDC21P	GPC4				CHI3L2	MOV10L1
	HLA-DQA1	C1QTNF6			ITGAX	HOXD11			JAKMIP2	SH3RF2			MIR548XHG	CXorf38				BCL11B	SLC2A12
	EIF5A2	BISPR			FOXL1	SOX13			ELOVL7	LOC105378726			KRT14	ZFAND4				LOC107986108	PDGFRL
	KRT79	GZF1			CHI3L1	LOC101927417			LOC107986840	CTSF			OLFM2	SMC5				MPP4	FBLN1
	ABCC9	SSR4P1			BAALC	PDP1			ST8SIA4	MYLK4			CARMN	TMEM170B				LOC100506474	ZNF140
	KY	C5			AKR1B15	FOXN3			LINC01684	LOC105374811			CELA2B	FRK				CXCL2	RUNX3
	ITK	PARD6B			LOC107986632	SLFN12			PDE1C	BRI3BP			NYAP1	AFDN				PCDHGC5	PRKCQ
	PKIA	ANGPT1			MSC-AS1	FHL1			RASSF9	RPS6KA5			SNCA	KIAA1522				ICAM1	LINC01224
	TLX2	ZNF747			SLC7A4	RGS14			TBXA2R	CMBL			IGFN1	EIF1AX				FOXC2-AS1	FOXL2NB
	MIR3681HG	PEX6			TNFSF9	LTBR			LINC01446	SPR			COL3A1	OSBPL3				LOC101927947	CXCL10
	CD40	SLC45A3			SLC24A2	RAB15			LOC105376369	PIM3			GCSAML	CADM4				IL1B	CCDC88C
	CAPG	SIMC1			MCF2L	ANKRD50			LINC01436	FAXC			ZFP69	C11orf71				LOC105379362	RHPN2
	DMKN	DNAH5			SOST	PRKX			SEMA3E	ATP2A1-AS1			KCNJ15	PATJ				PDLIM1	SLITRK4
	LRRN4CL	TDP2			ST18	LINC00673			NAP1L5	MSMO1			TWIST1	NBEAL2				KCP	LINC00899
	CALCB	KLF9			NLRP12	ZNF300			PRLR	EEF1AKMT4			SCN2A	TOX				HLA-DPB1_2	SPSB4
	TAGLN3	ATP10A			ACP5	CACHD1			ANGPTL4	ACBD4			GAGE2A	SYBU				CCR1	ZNF43
	JAKMIP2	GVQW3			FAT2	FERMT1			ACP7	TBX3			PHF21B	SH3GLB2				PTGER2	C16orf54
	ATP2A3	SCN3A			GABRG3	PPP2R1B			ADAM33	PITPNM2			ANPEP	PRPS2				STX1B	MTUS1
	TMEFF2	N4BP2L1			CD300C	SLIT3			BCL2A1	MIR4458HG			MFAP4	PRDM1				PTGS2	CLSTN2
	UGT8	NCKAP5			CCDC152	LCA5			COL14A1	HLA-B_4			PTPN22	FJX1				NAT16	ZNF525
	PCDH9	UCHL1			SLC6A17	FGF12			P2RY1	SMAD9			LOC105373150	LRIG1				PCDHA1	LOC105371401
	KCNJ15	ANK3			PLEK2	ZNF132			ELFN1	SLC1A4			LINC01876	LZTS1				CYTH4	EFHD1
	FAM241A	SLC46A1			HLA-DQB1	HIST4H4			ESM1	LOC105372310			CDHR3	SLC4A11				DCN	SLC25A4
	KIAA1324L	C21orf91			LOC728392	EGLN3			ACSS3	OAS2			TRABD2A	PGK1				APLN	CADM1
	GJB2	TMEM121			ADGRD1	NPRL3			LRRN4CL	GOLM1			IGSF9B	GALNT7				LOC107985513	NMRAL2P
	ARC	NKILA			LOC105375519	ME3			LOC105377123	P3H2			PERP	YY2				LINC02535	IGFBP5
	PLPPR4	NEIL3			NME5	AIF1L			ARHGAP24	FRAT2			LOC105374997	RPS6KL1				LRRN4CL	ADGRV1
	LOC105374715	FAXC			BMPER	ABCA5			IL1R2	HNMT			COLEC12	PPFIA2				RORA	LOC105374421
	HOPX	NCK1-DT			AIM2	TNS3			ZNF141	MSX1			TMEM233	ARVCF				GRIA3	NKX6-1
	NOD2	FAM86EP			GPR68	KCNMB3			NLGN4Y	ABHD3			ROS1	LINC01518				HYDIN	STOX2
	PRSS3	PELI2			PERP	SNORD3B-1			PPFIA2	GSR			LINC01278	LOC107984316				LOC107986820	LOC105373467
	LANCL3	TPM1-AS			CCR1	CCZ1			CMKLR1	GK			CYP1A1	IL31RA				TBXA2R	SDK1
	PRXL2A	SLC6A9			BTBD11	SLC25A10			TGIF2LY	HIST1H4A			PTGS2	NRP2				ADAMTSL1	ZNF730
	CD74	PSG4			GALNT12	LOC101060179			PWAR5	SERINC2			TIE1	PELI1				TMEM26	SUSD5
	MAP10	MX1			MYO1D	PSAT1			IPW	JCAD			HRAT17	PHEX				AOX1	TMEM200C
	FPR1	HIST1H3E			ITGB3	PLXNB1			TAGLN	TKT			PPARG	LOC105372707				SPRY4-AS1	LOC105376156
	LINC00460	FGD6			CDK15	CHAC1			RIMS1	ZNF486			FAP	IL13RA2				LOC105377276	SPTBN2
	LOC107986632	LBR			ARHGEF9	NNT			LAMA1	HIST1H2BH			HGF	BCL2L11				FCRLA	EXPH5
	PURPL	HR			PCOLCE	BCAT1			EPS8L2	C5orf66			RGS4	ZFAND5				RAB3B	RHBDL3
	PAX6	ITGB8			MMP3	NOTUM			SGCZ	DENND3			KLHL33	GOLM1				SSC5D	ACSS1
	ICAM1	HERC2P3_1			IL1B	SAMD5			C3orf33	TRIM7			LOC105377508	PYGB				CHRDL1	FOXL2
	GALNT6	CCHCR1			GYPC	WWC2			ERICH2	NMT2			KCND2	CCNJL				FLVCR2	RGCC
	PRLR	TMEM184A			DRGX	PBX1			UGT8	LRP3			FLRT2	ST5				TAFA3	GSTM3
	INTU	THBS4			NOS1	BEND3P3			ZNF215	THEM4			ALDH1L1	TGIF2				SULT1C2	LLGL2
	BDKRB1	LHX2			CREB3L1	MINAR1			LAMA2	B4GALNT4			ZC3HAV1L	HOXD4				KIAA1549L	PALD1
	IPW	BRPF3			CACNA1A	AP1S3			C9orf64	KIAA0319			SELENOM	SHC3				LOC107986852	GMPR
	ST18	LINC01551			QPRT	MFAP3L			PABPC4L	PLXNA2			EDA	FUNDC1				LOC101928352	GBP4
	NLRP12	WNT5B			CTTNBP2	PTPRF			BEX4	YWHAE			SLC5A4	METTL7A				STXBP5-AS1	NRCAM
	TREM1	IFRD1			MYOCD	SLC37A1			FMN2	HLA-A			CRNDE	HIST1H4H				LRRC74B	KRT8
	KLHL13	NHSL1			GALNT18	TMEM200A			LINC00648	HOXA13			DCN	SLC2A1				POU2F2	LOC107985492
	LAMA5	GSEC			HLA-B_5	ADA			LINC00654	TRIB3			MAGEA1	NUAK1				CCDC85A	MIPOL1
	GABRG3	MTF2			LOC102723817	MAF			LOC101926984	OTULINL			NLRP3	PDIK1L				IL1R2	LOC105369464
	CD300C	ZNF337-AS1			INSC	PRDM11			GASK1A	HHIPL2			AGPAT1_3	GAB3				MAP1A	CYP27A1
	LOC389602	RAP1GAP			SRGN	NMU			HTATIP2	TIPARP			GPR85	MOXD1				RAB27B	LINC00355
	KLF8	CXCL12			MAFB	ZNF773			KCNQ5	ZNF681			LOXL3	SDC3				STXBP6	HOXB9
	LRMDA	CCZ1P-OR7E38P			PDGFRB	KMO			LINC00968	HLA-C_1			ADGRF4	ACP6				C5AR2	PRKCQ-AS1
	PWAR5	NNT-AS1			ALX1	MYORG			MIR548XHG	RASSF4			F2RL2	SNORD3C				LOC105373957	KRT18
	ADGRD1-AS1	TLR3			RNF43	LOC100506544			EMILIN1	IL6			MCOLN3	TTYH3				CLEC3B	LYPD6B
	ITGA7	CORO2A			LINC01835	APOOL			LINC02475	LOC100507516			TMEM119	PRKAG2				SLC26A4	STOX1
	CDH3	HMGCS1			LRRC15	MEGF10			KRT14	CSF1			SARDH	CNN3				TRPC4	SLCO5A1
	ACPP	RAB11FIP4			LINC01234	TTYH3			AOX1	ZNF713			LOC105377627	HIST4H4				PECAM1	RAB42
	NES	YDJC			P2RY6	LAYN			ARC	DGKD			RAB3B	IQCG				PLXDC1	FGD4
	NME5	CNTNAP3			CD74	MAP3K21			THEMIS2	CDCA7			NRXN2	MSI2				NLRP3	APCDD1
	GPR68	CNN3			CXCL1	SOX9			RSPO2	GRAMD4			LINC01443	BAG1				APCDD1L-DT	CHFR
	BMPR1B	RNF149			C9orf64	UGT8			FGF7	GRK5			INSR	HIST1H1D				RIMS3	SOX11
	MRGPRF	AXIN2			SLC7A8	ZNF888			CARMN	KANK1			DSCAM	RNF157				PRDM8	SP8
	TMEM200A	NNT			ESPNL	TUFT1			TMEM74	MYBL2			TRO	COBLL1				ARHGAP24	SHISA2
	NMNAT2	NXT1			SERTM2	ZNF883			SNCA	FGF13			BASP1	AQP1				RAB3D	SLC12A7_1
	PIFO	PITX1			GPRC5C	SURF4_1			FEZF1	GFOD1			LOC100128317	SLC25A18				SLC52A3	ZNF488
	CYTH4	ADARB1			FOXA2	IGSF3			NEGR1	RRP1B			PAGE1	GPI				LRRC6	LRRK1
	BAALC	DHCR7			ACTRT3	EXOC6			ARHGAP6	CARD6			ARHGEF9	FAT3				KLF8	PDZD4
	SHANK1	ERBB2			ANKRD35	LINC02595			C3orf14	WWOX			CNTN5	CRYZ				PAPPA	TRHDE-AS1
	GALC	LOC105372338			LOC105372926	PLXND1			LOC107986108	ATP5MC3			FAM241A	KIAA0895				LAMC2	SLC16A14
	TSHZ2	HPSE			C5AR2	BMPR1B			ST6GALNAC3	HIST1H2BE			CTAG2	MGC12916				LINC00856	ARHGEF4
	EML2	LOC93622			ACSM5	TENM2			GCSAML	VSIG10L			TLX2	DHFR				PRKG1	GBP5
	GALM	AP1G2			AKR1C1	ADAM19			COL1A2	SNHG5			LOC101929444	MFAP3L				PLCB1	CRISPLD2
	KIAA0040	PKDCC			RAB3B	TTC39B			TEX13D	SERINC5			LOC105379364	EYA1				ZP1	SLC47A1
	DNER	GLT8D2			LINC02454	ISYNA1			KCNJ15	GATA6			BAGE5	KLHL2				KIAA1755	FRMD4B
	RRAGD	SNCAIP			OR2T8	LOC105369957			EPGN	MITF			ARC	EMC10				LOXL3	LIMCH1
	SOD3	CLDN11			ATP8B4	LRP5			NLGN1	HOXD4			LINC02454	CDON				CFB	KCNK1
	TBXA2R	CCN1			ARC	TP73-AS1			TMEM119	MEGF9			ANKRD30B	UCHL1				LOC105373954	ADRA1D
	C3orf14	HDHD3			FAM167A	SORL1			GAGE2A	APOBEC3F			EMILIN1	MBNL2				OLFML3	GPRC5B
	TMEM119	ZNF788P			LOC105379362	MTF2			ZDHHC15	CASTOR3			ATP1A3	DYSF				CFH	NXN
	FEZ1	RNF130			TNFRSF1B	LACTB2			LOC389602	AKR1C1			GDNF	LACTB2				GAPLINC	ARHGEF19
	MYOT	TBXAS1			LINC01915	NFIB			NOVA1	CEBPD			NKX2-5	RPA2				RPSAP52	AUTS2
	HMSD	ITPRIPL1			HLA-DPB1_2	C21orf91			FGF12	TNFRSF21			LOC105376500	EDN1				LINC02657	SYNGR1
	MYOCD	CYB561			BASP1	H2AFJ			CDH18	PXMP4			SEZ6L2	GAB2				KLF17	COL9A3
	GALNT15	ZNF608			CCRL2	XKR4			RSPO3	GPI			TRPM4	PDHA1				C1orf54	L1CAM
	ANO5	HPGD			FAM24B	TRIM2			KRBOX1	OPN3			SYT5	SLC38A1				THBS2	TMEM37
	LINC02535	PLK2			IL21R	LRIG3			ROBO2	CDYL2			GABRG1	EPHA2				VGLL3	WT1
	INSC	SLC43A1			PTPN22	CD24			CYP2J2	FRMD3			LNCOG	IFFO2				CA12	MUC15
	GABRB1	PLS1			LOC105376500	DPYSL3			LINC01876	PSME1			LOC105377896	LOC105377567				GABRB1	OPLAH
	CHI3L2	LOC105378726			ZNF541	RTL3			SALL4	CARD16			ZIC5	KCNMB4				ZNF385D	PDGFD
	FRMD7	HIST1H4A			LOC105376292	SLC45A4			COL1A1	CPT1C			SULT1C2	THEM4				DIRAS1	DAPK2
	LOC100128317	TEAD2			TRIM54	BVES			PAQR5	CCNJL			LOC105375124	ADA				NOVA1	SFN
	ALX1	SLC37A2			FBXL16	ZNF620			TGFA	C1QL1			IGSF10	TMEM154				PLPP3	LINC00942
	KCNQ3	FAM117A			DPP6	GLIPR2			SH2D1A	STYK1			EPGN	KIF26B				MYOSLID	ZNF239
	ANGPTL4	PAWR			CYP1B1	ZDHHC4			THBS2	TMEM132A			LOC100506885	SLC40A1				FN1	CA8
	RNF43	TUBB_3			TPRXL	WWC1			TMEM233	SLC46A3			CREG1	GLRB				MTSS1	GABRE
	C3orf33	ZNF618			ADAMTS2	CHM			ADAMTS4	LUCAT1			CSMD1	AKNAD1				FST	SIM2
	SVIL	CD24			PCDHA10	BTC			TMEM144	SUSD1			LINC00652	ZNF681				HMCN2	CHST15
	LYSMD4	GDPD5			CD40	IFI6			SNHG14	MSX2			RNF128	MGST2				ALK	ITGB4
	LINC01835	NPAS3			DMKN	LRATD1			CNKSR2	FRY			RSPO3	PCDH10				PRUNE2	GPM6B
	SNHG14	PARD6G			BLK_1	GAS1			CTNNA2	HPSE			TDRD15	PGM2L1				CAPG	SP9
	ACSS3	THBS1			NFASC	UCHL1			JCHAIN	EEPD1			CACNA1C_1	LOC107987160				HLA-DPA1_6	SULF2
	LINC02274	DGKD			USP43	GRAMD2B			TMEFF2	ASS1			LOC107985474	FOPNL				TIE1	PLEKHG1
	MYEF2	RASL11A			TMEM119	RBM24			SOD3	DHCR7			LOC105371703	LINC02595				SCUBE3	SLC12A7
	CRYAB	NINL			GSG1	SHROOM4			BTC	RGS20			CDK15	WNT9A				DGKI	MIR31HG
	TMCC3	YWHAE			RAC2	KLHL2			PDLIM4	PDK3			MRGPRF	PRRG4				LOC105376369	MID2
	TMEM35A	PPM1E			HRAT17	EHF			SPRY4-AS1	CTH			MYO1D	UACA				PTGS1	HUNK
	VAT1L	GRAMD2B			UBXN10	HOXB6			HRAT17	ADARB1			LOC105379365	ARHGAP28				NMNAT2	DRD2
	WNT7B	LINC00944			POLR2J2	LPCAT2			FAP	HS3ST1			LOC107984830	LRRC8D				ITGA10	GRIK4
	SERPINE1	LHX8			INHBA	FOXO1			LYSMD4	HIST1H4H			LOC105375148	CSRP2				HMCN1	NRARP
	ESPNL	LRP5			DLX4	CUTALP			CCDC190	DOK4			FAM89A	ZNF585B				ROS1	FRAS1
	ZNF214	ABCC1			ATP1A3	SMS			LUZP2	HIST1H2BI			SHC2	ABHD3				MARCH4	GYG2
	SERTM2	CD37			C3	ACVR1C			SLITRK3	GOPC			KIAA1549L	SVIP				DNAH6	CMTM8
	JUP	HLA-A_7			SILC1	ABCA13			DPF3	HLA-A_6			GASK1A	DDX60L				SPOCD1	DMRTA1
	ACTRT3	MSX1			LOC105377742	AJUBA			KLHL33	RPARP-AS1			CSPG4	SLC7A11				PPFIA4	KLHL9
	FGD3	GCLM			SNCA	RHOB			CMTM7	SRRM3			TNFRSF1B	NFE2L3				ITGA11	MLLT3
	DAW1	ADAM22			C5orf63	GCA			PLTP	ANKRD33B			RERG	PCDHB12				ARMCX2	EBF4
	CES4A	C7orf31			ACPP	REEP1			PCDHB5	MMP17			RANBP3L	CEMIP2				KCTD16	GLDN
	LMO2	C20orf96			HLA-DPA1	GOLGA2P5			NTRK3	ZNF880			RAMP2	COL4A3				FBXL13	COL18A1
	AHNAK2	RNF152			CCKAR	MYLK2			PCDHA1	HLA-B_3			WASF3	PHGDH				LINC01711	SFRP1
	DDIT4L	FNBP1L			TNNT1	PSMG3			XDH	DENND1B			COL16A1	HSPA4L				SNED1	ALX4
	CLIC5	PLXND1			LARGE1	PAWR			KCND2	BOC			PAQR5	MKI67				LOC389602	ZNF594
	SIRPB1	MSC			NLGN4Y	LOC107984398			TENM1	FAM117B			KYNU	SYTL1				NAP1L3	PI15
	OR2T8	CLEC2B			CRNDE	CTH			PARM1	PGD			FAM78B	FHDC1				TRABD2A	GABRB3
	C6orf141	RAB15			COL15A1	LOC107987284			LOC105369558	IL6ST			LOC107985410	S100Z				LOC107984581	PCDH20
	FAM167A	ACSM3			SNAP25	CELSR2			PCDH19	RCN3			PDE7B	HNMT				SLC2A5	FABP7
	LOC105373334	PRDM16			TWIST1	HIST1H1D			APCDD1L	ABCC1			LINC00654	DIP2B				NFE4	VWDE
	DSG2	SHF			NPTXR	TMTC2			EDA	ULBP3			LOC728392	ENC1				PLPP7	CACNG4
	SGIP1	LOC100507002			CYP4F11	NLGN1			CDH10	EFEMP1			SBSN	SEPTIN6				SNAP25	TINAGL1
	SLC35F4	TRIM16			FLVCR2	ADAMTS15			FBLN2	RAC2			ME1	ELOVL6				TMEM158	PDGFB
	CHL1	EEPD1			LBP	FRMD3			DNM3OS	NINJ1			TEX13D	NFIB				CLIP3	FOCAD
	ATP6V0D2	CDH15			LOC105372210	CCN1			SLC5A4	LGR4			RAP1GAP2	BMP2				MAPK10	PIPOX
	MAPK10	GPR183			LOC105372209	SCN9A			LOC101927359	SLC7A11			IL1R1	TMEM161B-AS1				PTX3	TMEM52B
	ADPRH	NQO1			GPR85	ZNF738			ZNF214	PSAT1			P2RY6	MEST				GPNMB	SLC7A2
	CHI3L1	SLC46A3			COL13A1	PCDHB15			HAS2-AS1	EMILIN2			FST	FAM43A				LOC105372621	FGFR3
	EDNRB	MYLK4			BCL11B	MEG3			ERBB4	DDIT4			BRSK2	CSAG1				LINC01910	PADI2
	CABP1	SLC45A4			CSMD2	ZNF28			DNER	HMGCS1			CRYBB2	MYEF2				CEMIP	MTAP
	LOC105376500	GBP3			PURPL	GATA2			TENT5B	GCLM			NPR3	ME3				PCDHB8	KRT81
	ZNF541	TXNRD1			HLA-DMA_3	LOC100128653			AGPAT1_3	LAMA3			PDE3A	PVT1				GREM2	GFRA1
	GRIA3	AKR1C1			LOC105378404	MARC2			IGSF1	SLCO3A1			SERPINE1	IFI6				ADTRP	CPVL
	SMILR	HSBP1L1			SERPINB2	BTG2			ADGRF4	RGS14			AHRR	SLC4A8				GLIS1	NR2E1
	HAS2	PDGFA			PDLIM1	LOC105378936			CH25H	HIST1H1D			ITGA11	ABTB2				CXCL8	PNMA8A
	EFNB2	OPN3			LOC112268445	CCDC169			LOC105377627	TMEM178B			NLGN4Y	KCNMB3				LOC107985410	CYTL1
	COBL	FAM43A			KIAA1755	ARL4A			LOC100287072	TRIM14			NOTCH3	MAMDC2				TESPA1	SOX21
	DPP6	ADAMTSL5			NXPE2	CASZ1			CHI3L1	OSGIN1			TNIP3	BRI3BP				RANBP3L	PAX7
	APBB1	GPX3			LOC107984242	AP1G2			PKIA	HSD17B14			GREB1	NAP1L2				MOK	SOX3
	PLCB1	F12			C1S	TFAP2C			LRRC6	RALGPS1			CACNA1G	MFSD2A				LOC112268430	LINGO2
	LOC107986108	ZBTB46			IGFL3	HDHD3			LOC105376126	SEPTIN6			PCDHGC5	ZNF257				WDR63
	PCDHA10	NPRL3			NT5E	FAM241B			LOC105376222	GUCY1A1			SLC26A11	TSPAN9				LOC105370353
	TTTY14	PGD			HLA-DMA	FBXL2			DSCAM	SRXN1			SMILR	ACER2				CD82
	ST6GALNAC5	GATA3			CDHR3	BHLHE40-AS1			KCP	DHCR24			PDLIM1	PPM1L				CD68
	ETV1	ACAT2			SEMA5A	THY1			TTTY14	ALDH3A2			DPP4	NPY1R				HTRA1
	SLC24A2	SIX1			PLAC9P1	TNFSF10			PRKN	LGALS3BP			VEPH1	GSAP				GFPT2
	LOC107986127	FRY			MIR4697HG	SYDE2			AHNAK2	GKAP1			CNTNAP2	LOC100499489				LOC105374003
	RIMS3	FAM110B			MYO7B	PXDN			ADGRD1-AS1	KCNS3			BRINP1	HIST1H2BE				REEP2
	FGF7	KCNAB2			CTD-2194D22.4	HLA-B_3			CNTNAP2	HIST1H2AH			NIPAL2	ZNF570				FAM155A
	BLK_1	LOC729970			RP1	ELOVL6			MFAP4	LOC102723663			C1orf54	ANKRD33B				PROS1
	RAB27B	MBOAT1			FAM43B	LRRC8B			FLG-AS1	TALDO1			CEMIP	CD274				SYTL3
	DLX3	CCDC3			BMERB1	CDK6			LOC101927947	THBS4			CTTNBP2	ARFGEF3				FAM49A
	HAS2-AS1	FLRT1			LOC107985287	LRRC8D			SERPINB2	HLA-C			DIRAS1	GPD2				ACTA2
	TSPAN15	HES7			GGT5	CEMIP2			CFH	FOXF2			CLEC3B	DBNDD1				PCDHGA2
	TNS1	LOC105374952			LOC100505622	LOC105373287			LOC105376944	MTHFD2			KIAA1324L	FZD6				C10orf90
	HMCN2	PIK3C2B			NIPAL2	KCNJ2			LOC107986467	KRT8			LINC01694	LOC105379057				HMGA2
	HSPB7	LOC107984011			CCBE1	MEF2C			FAM241A	FCHSD1			DLX2	FRMPD4				VGF
	LINC02641	TSKU			SEZ6L2	MAPK8IP1			ARMCX2	TTLL12			SCUBE3	EDIL3				EGR1
	NR0B1	TMEM132B			LOC105376144	FEZF1-AS1			GUCY1B1	G6PD			CTF1	OPHN1				CCN3
	RADX	CSPG5			ACVRL1	AMIGO1			CTAG2	EFNA1			ICAM1	SPOCK1				PDE4B
	HRAT17	DDAH1			ADCYAP1R1	LYPD6			TRPC4	SLC4A11			CBLN2	ZNF703				GRIK5
	UBXN10	GNAL			CA10	PALLD			RXFP1	SLC29A3			STXBP5-AS1	CHST11				C3AR1
	NIPAL2	PRKX			PNPLA3	ELOVL4			TLX2	STAC			SLC22A17	KIAA1958				ICAM5
	TCIM	MYB			LOC105369980	ZNF788P			RADX	EPHA4			SEMA5A	FAM169A				PITPNC1
	LOC105376369	ZNF91			MFAP4	CGNL1			MAPK10	ASB9			LOC101928697	LRRC4C				FGF1
	SILC1	BFSP1			LOC101928352	SLC6A9			APOE	HEY1			TUBA3C	SRGAP3				GGT1
	MYO1D	GPR153			ADGRD1-AS1	XKRX			ERG	PPM1L			AHR	RAB3IP				MAOA
	EVC2	LINC00842			ANXA8	TRAF5			LOC107986127	SCARB1			CLIC2	CYTH3				TSPAN10
	SNCA	MAP3K14-AS1			UCA1	PPP1R14C			GRIA3	TRPC3			RAPGEF3	PDK3				MGLL
	APCDD1L	LOC105378728			IGSF9B	AKNAD1			LOC105379364	ETNK2			THNSL2	ANKRD1				LRP1
	PGF	PRKAR2B			ATP1A2	RUNX1T1			LOC101928796	JMJD8			PCSK1	NACC2				LOC105378526
	C5orf63	RARRES1			ELF5	SEMA3A			HNF4G	CLDN11			RAB7B	HEY1				OTOGL
	LOC101928005	DIO2			LOC105378477	HRH2			SHANK1	ZNF470			LRP1	EHD4				LINC00565
	MAST4	TOX			TSPAN32	WFS1			LRRC4C	SLC25A4			DNAJC15	NECTIN1				PDE2A
	HLA-DPA1	CNKSR3			GDNF-AS1	ZNF416			LOC101929594	KHK			LINC01711	DDIT4				RAPGEF3
	LNCAROD	TP73-AS1			PDE7B	NUAK1			SLAIN1	LOC105378728			PLEKHA5	GPR160				EMP1
	MEG3	RCOR2			MIR924HG	SH3BGRL2			SPEF2	TNS3			SNAP25	MID1				ANTXR2
	VWA5A	HIST1H1D			CCN5	EPHA2			LRFN5	LRATD2			POU2F2	HLA-B_1				FBN1
	AKAP12	SLC7A5			TNNI3	PLEKHB1			ZNF677	RAB11FIP1			JAM3	PTPRU				CIITA
	LOC105372694	ZNF714			HIST1H2BM	STAT5A			LOC112267960	GNAL			EGR1	RFFL				FZD8
	PWAR6	ATP8B1			LINC01060	RAB17			LOC105373370	NSUN5			EFEMP2	PRKAR1B				PRR16
	LRRN3	RBM24			DIRAS1	PLAT			NKX2-5	CHST11			VGF	NT5DC3				CALHM2
	LOC107986467	TPM3P9			THCAT158	TRIB3			PWARSN	LGALS8			STEAP1	RASSF2				FCRLB
	ELOVL3	SYDE2			ADGRE4P	TPM3P9			LACTB2	F11R			KLF17	PLEKHG3				THBS3
	CCDC198	NXPH4			HSD11B1	PKP3			LOC105376500	ZNF140			GPR68	RETREG1				ABI3BP
	LOC105377303	GCLC			FAP	HHIPL1			NMNAT2	ZNF429			GPR37	DHCR24				SNPH
	TMEM244	IL15RA			CD68	MCOLN2			LOC105370469	CDH15			MME	PCED1B				STAB1
	NCAM1	TPM2			MYOSLID	CSRNP3			CBLN2	MAP3K14-AS1			BGN	KIAA1211				GRIN2A
	LOC283788	ZNF681			FOXC2-AS1	FAM184A			NR4A2	SH3TC1			EREG	ATP13A2				LOX
	LINC01411	ZNF439			GRIP2	SGPP2			LOC100506731	TMEM184A			AOX1	TRIM14				FHAD1
	LOC105377230	FAM107B			STX1B	PELI1			GABRG1	ADGRA2			HIST1H4J	GATA6				TGFBR3
	ERICH2	HMGN3			SHANK1	LOC105375172			LNCOG	SCD			ADAM21	SOX5				CCDC102B
	EPS8L2	UGDH			RASL12	LYN			LOC105377896	PTPRU			CCDC85A	MCAM				SPAG4
	FAIM2	DBN1			LOC107984245	MEG9			PCDHAC2	FAM43B			CLMP	LDLRAD4				EDNRA
	APLN	ZNF772			DNAJC15	FILIP1			IGDCC4	FBLN7			HAS2	JAG1				RIN1
	LOC105372209	RDH10			CHI3L2	LOC107985805			MYBPH	LOC107985423			SNPH	CST9				DNAAF3
	CXCL2	TMEM200C			ABCC9	HPSE			DCC	LOC101928841			LOC107986108	TTC39B				ENPP1
	LOC105376222	LZTS1			PLEKHA5	NAAA			SNRPN	PPP1R26			TBKBP1	ERAP2				PINLYP
	RORA	MYRF			LYPLAL1-DT	BAIAP2L1			LOC101928847	IPO5P1			CFH	HOXA5				FAR2
	PAQR5	CDK6			LOC102724417	CCDC144CP			LRP2	KYNU			SMAD7	SYNM				AFF3
	BCL11B	TTYH2			LHX8	CSRP2			MIR210HG	CCDC3			BCL2A1	FCHSD1				CDKN1A
	HOXB-AS1	ZNF599			FAM216B	SEMA6A			APBA1	PNPLA3			BAGE2	CLSTN2				MICAL2
	GDF5	P3H2			PLEKHG4B	MYB			RAB39B	TPD52			CYP27C1	SLC15A3				PLPPR2
	ADAMTS18	COL12A1			THEMIS2	ELAVL2			RNF128	SLC7A11-AS1			ARHGAP24	FLI1				MMP14
	LOC105378404	OSGIN1			LOC105371822	ANKRD1			GPER1	MBNL2			ITGA10	PCDH17				DNAH7
	LOC112268445	FTL			LOC105376046	CAPN3			LOC102724542	PLPP1			PCDHB3	BCAT1				LAMA4
	NXPE2	NQO2			GLP2R	ZNF528-AS1			TDRD15	TIAM1			PLPP3	SHROOM3				ITGA5
	CMTM7	ZNF516			LOXL3	MTUS1			FAT3	ROR1			RFTN1	JMJD8				JAM2
	SSC5D	EID3			TRABD2A	HES6			LOC105371703	TIAM2			TMEM156	DYNLT3				VCAN
	ACOX2	IL4R			LINC01085	ADAMTS4			LOC105377188	MCOLN2			LRRK2	MYLK2				S100A3
	LOC653513	PDE5A			EFCAB6	MYCL			NDST3	EXOC6			IL1R2	VLDLR				PCDHGA4
	PRRX1	ZNF132			FAM167A_1	LOC105374800			LANCL3	TMEM59L			LAMA2	CALCRL				RAET1E
	MPZL2	NKAIN1			APLN	KCNMB4			PDGFRA	SPATA13			LOC254896	PARD6A				LINC01119
	FUOM	SNAI1			HSD3B7	CLEC2B			NAP1L3	ZNF334			TLE2	RGS14				MAPKAPK3
	MAATS1	TRIM16L			CDCP1	ZNF681			NR3C2	PMEPA1			SAMD12	ZNF713				CAV1
	SLC35F3	LOC105375532			EGR1	PVT1			MMP1	EPHX1			LOC102724434	MYORG				MIR100HG
	IGFL3	DMD			LRRK2	LINC02281			STPG1	LOC107984011			PNPLA3	APOOL				HMGA2-AS1
	PKIB	PTGR1			LRP1	GAB2			TPD52L1	RDH10			NT5E	ARL4C				DEPP1
	METTL7B	PPM1H			TMEM100	ARHGEF17			LINC00856	ST3GAL5			RAB3IL1	LRRC4				LOC101927245
	DPF3	PAPSS2			WASF3	RHPN1			SYT16	TRIM16L			CIART	CHAC1				RNASE4
	LRRC6	DLK2			CCDC80	RNF149			C11orf96	HLA-B_1			KATNAL2	NKILA				CSF1R
	ADGRF2	MYH10			MMP19	LDLRAD4			RERG	NECTIN1			USP51	LINC00920				SPHK1
	PLAC9P1	F2RL2			ZC3HAV1L	EID3			DCN	CYP26B1			CTNNA2	ZNF582				ADORA1
	KRT222	GNAO1			CES4A	SLC7A5			LPAR3	TMCO6			PSD	SLC1A4				PAG1
	LOC101927417	EXPH5			FAM225A	CABP7			LINC00517	TMC6			APLP1	RBM38				PDZRN3
	HSPA2	SEPTIN4			CASP10	MPZL3			PPARG	LOC107986148			GALNT5	HOXA11				EPAS1
	CREG2	JMJD8			SYNDIG1	LINC01224			ZNF572	LOC100506100			PECAM1	SPATA13				PLEKHG4
	TMEM74	BIRC3			SIRPB1	TIAM2			PTPN22	PREX1			GLIS1	TTC39A				CTSB
	CTD-2194D22.4	SLC9A3R2			TMEM132B	NUAK2			NIPAL2	EIF4E3			PPFIA4	CHM				EBF1
	GRB7	BAIAP2L1			HOTAIR	ZNF714			CELA2B	MAP7D2			SPRY4-AS1	PLAAT3				FOXD1
	MYOM3	PIR			TMEFF2	EZR			SBSN	ACVRL1			TCEAL7	PTHLH				TIMP1
	LOC107985287	VCAM1			LOC105375520	LOC102723409			CA9	PANX2			IL1B	LINC00461				VASH1
	EMC10	LOC105374811			GREB1	FUT1			GHR	XAF1			CD68	UGT8				IGFBP6
	LOC100505622	CDK18			CHL1	HAS3			STXBP6	KCNAB2			C9orf64	HIST2H3PS2				TBC1D8B
	C3orf67	MIR193BHG			ATP6V0D2	ZNF423			GASK1B	SEPTIN4			NID2	HMGB3				SRPX2
	CARD11	FADS2			PCDHGC5	TSPAN12			INSYN2B	ANK3			LARGE1	RRAGD				SERPINE2
	LOC105376374	ATP11A			LXN	CCDC85C			PTGS2	EPHB2			VEGFC	STAP2				SMIM3
	SLC6A15	PTPRF			B3GALT5	CCDC146			PECAM1	TRIM16			TBXA2R	PPP1R3G				LOC102724532
	LOC101928143	EPB41L5			PLXDC1	MARK1			ZNF718	HLA-C_4			CXCL3	NUAK2				NRP1
	HS3ST3A1	PCDH18			PCSK1	SCARF2			LBH	PIR			LOC107985869	SHB				ARHGEF40
	LOC105376144	PCED1A			OLFML3	FEZF1			AMDHD1	MAP3K14			HSPB6	NTRK3				AJM1
	FOXL1	TGFB2			CYTH4	TSPAN15			DYNC1I1	CUTALP			TMEFF2	PPM1E				MT2A
	CORO2B	MAF			COL1A1	MRPS30-DT			FRG1BP	ADGRG2			CCDC89	AOPEP				PRRT2
	ADCYAP1R1	TRIB3			FAM78B	CFAP300			VGLL3	PLXNC1			TRPC4	HOXD8				APH1B
	CA10	SYCP2			SYT7	KIAA0319			ARMCX1	HLA-A_3			PRR16	LOC105378936				NFKBIZ
	LOC105369980	MAP3K1			PPARG	BAHCC1			MOXD1	IL1RAPL1			LAMC2	PGF				ADAMTS1
	LOC105376095	MAP2K6			SPOCD1	JAKMIP3			SCAT8	TTYH2			FN1	HLA-A_6				MICALCL
	INMT	MCAM			VGF	DENND2A			CELF2	EID3			DOK5	LOC729970				LOC105375350
	TEK	MAP3K14			SLC26A4	MARCKSL1			POSTN	APOBEC3G			TPTE	PPP1R26				BHLHE41
	SCN2A	SRXN1			TNFRSF10C	JMJD8			PCDHGC5	C11orf45			SECTM1	NMU				DPY19L2P2
	RETREG1	MEX3A			CTSK	PRKAR1B			MAST4	SMO			TMEM121	SLAIN1				CNTNAP1
	AOX1	EDN1			ADAM8	LRATD2			CRISPLD1	PPM1H			LAMA4	RBM24				SH3BGRL3
	GUCY1B1	ZFPM2			POU2F2	CDH3			GRAMD1B	ABCG2			ABLIM3	NOG				SPEG
	ANXA8	TNS3			HLA-DQA1	NBPF15			RFTN2	C2orf72			RSPO2	EIF4E3				CCDC151
	ELF5	LOC105378604			ZIC2	PROX1			SLC6A15	PPARGC1B			SAMD11	ZNF620				DUSP1
	LOC105378477	NDRG2			RTN4RL2	LMO4			RAB3D	TTC6			LOC112268271	MAGEA3				GAS6-DT
	SHANK2	GMPR			PAQR5	ZNF528			XKR8	PLS1			IGSF1	CPM				SLC35E4
	CFB	ONECUT2			ITGA11	SOX5			SHROOM2	BIRC3			ADAMTSL1	KIAA1324				LOXL1
	ADGRD1	LIMD2			KRT222	PTPRR			MYEF2	TYRP1			PLCB1	COX7B				PFKFB4
	SPRY4-AS1	SLC25A4			KIAA1549L	GBP3			MARCH4	SLC12A8			PLA2G4A	PTPRZ1				PXYLP1
	MAP6	SLPI			LINC02657	TSPAN2			CACNB4	RBM24			MOK	TRIM2				LOC101926887
	MIR924HG	GIMAP2			RORA	CHN1			KLHL13	PCSK6			FGF5	TACC2				ADAMTS6
	TNNI3	SLC2A12			VSIG10L	SAMD3			LAMC2	EGFL7			VGLL3	PSTPIP2				LOC105377223
	COL13A1	COL4A2			PRXL2A	MED12L			BAGE5	CACHD1			SULF1	KSR1				SAMD15
	RAB3D	AKR1C3			LOC101928636	HKDC1			PCDH9	TNFRSF9			MYPN	FADS2				CDH13
	ZNF385D	EPHX1			ZP1	NAP1L2			PAX8	AFAP1L1			CCR1	LFNG				SASH1
	LACTB2	COL4A1			SLC14A1	RTL1			GRIK2	SLC14A1			LOC389906	TUBB2B				NR2F2-AS1
	LINC01060	JAKMIP3			ALK	DCLK1			EFNB2	TXNRD1			MRC2	PDGFA				NUMB
	TENM2	SEMA3F			ANKRD29	LONRF2			PEX5L	ITGB3			THBS2	C3orf67				BDNF
	ADGRE4P	GUCY1A2			TCEAL7	KHDC1			CHRM3	SLPI			LOC105370353	EZR				DLC1
	PAMR1	PTGFR			KCTD16	UNC5D			GGT1	PARD6B			GREM2	FAM149A				VPS37D
	ZNF572	RUNX3			TEK	PLXDC2			AADAT	RCOR2			PEX5L	BVES				PHLDA3
	FAP	MARCKSL1			IRX5	RRAGD			STXBP5-AS1	AHR			C1GALT1C1L	ZDHHC21				SMPD1
	LOC105373933	PTPRS			CDH7	CABP4			MYO1D	UACA			SLC2A10	LGALS3BP				CRELD1
	SNORD116-21	KIAA0319			RAB7B	CDS1			ACOX2	MSC-AS1			SCN3A	HPSE				LINC-PINT
	LTBP1	CERS1			ZMIZ1-AS1	FAM221A			HCG18_4	MMP13			YPEL2	ITGA7				CPQ
	TGM2	NBPF15			NCKAP1L	PLPPR4			SVIL	TGIF2			DAAM2	GDF5				ANKRD34A
	LOC101928796	WTIP			SERPINB7	IFIH1			ADTRP	TGFB2			MAP1A	LOC102723663				ITGB1-DT
	ELN-AS1	SSTR2			JAM3	EFNA1			ALDH1L2	ZNF525			WTIP	GRIK2				NAB2
	MOXD1	SLC7A11			ARHGAP36	SNORD114-10			LUM	CPNE8			ULBP1	PREX1				CA11
	LGR6	STMN3			SSC5D	LRRC4			GPNMB	BST2			CLIP3	LOC102724479				H6PD
	NOTCH3	ITGA6			WFDC21P	MEG8			PCDHA4	CAVIN3			HSD3B7	TMSB4X				NAGS
	GPER1	ZNF223			MPP4	IFNLR1			GSTM1	GPRC5A			SH2D1A	UNC5D				TRNP1
	LOC101927947	RBM38			TRPM4	DYNC1I1			TTC28	CBS			LINC00856	TAF9B				CAPN5
	LYPLAL1-AS1	SDK1			P2RX6	LOC100505501			NAT16	GMFG			SCN8A	S100A2				COPZ2
	PNLIPRP3	FHL1			PIFO	NKILA			LPIN3	MCTP2			NEO1	ADAMTS15				NUDT14
	GAPLINC	CBX2			KIAA1324L	CDON			STAT5A	CELSR2			FBXL13	FAM222A				DAGLA
	COL4A5	TRHDE			HYLS1	RTP4			RORA	LINC00673			SLC2A5	PIK3C2B				LY96
	CSF2	ARHGEF17			MAP1A	FLJ46906			PDE4B	ANKRD1			SLC9A9	LPCAT2				PLAG1
	FOXC2-AS1	MOV10L1			IL1R1	KIF26B			SSC5D	CDH7			LRRC6	GLIS3				ITGA3
	FER1L6	ZNF680			MYPN	CNN3			GPR68	IRF5			COL8A2	ZNF880				C3orf18
	STX1B	MGST2			SIRPA	FNBP1L			KIAA1549L	SLC7A5			SLC9A5	ASAH2B				PIP5KL1
	FNDC4	FGFRL1			CEMIP	GLT8D2			KCNT2	S1PR5			MMP19	CREG2				ZBTB47
	NLGN1	PLXNC1			RAB27B	RIMBP2			NYAP1	VAV3			SNED1	DENND1B				SLC12A6
	LOC105379362	XAF1			VEPH1	FAM110B			IRAK1BP1	COL7A1			SPOCD1	IPO5P1				SETBP1
	RASL12	TP53I11			RANBP3L	PARM1			CLEC3B	FMNL1			LRRN4CL	ARHGAP26				SUMF1
	CYTIP	SRRM3			GOLGA7B	DOK7			DOCK2	CYP4F11			ATP2B1-AS1	PARD6B				PDIA5
	LOC105370668	LTBR			NOD2	SYTL5			ENPP2	MAGEC2			NLRP1	FOXO1				TMEM260
	LOC107984245	HLA-C			IGSF10	METTL27			PAPPA	STRBP			SPIN4	TFAP2C				BBOF1
	LOC107985513	STOX2			RAB6B	HOXB3			COL8A2	PTPRJ			APOE	GOLGA2P5				SERPINB8
	PTPRR	MCOLN2			C1orf54	ZNF812P			GTSF1	PTGFRN			MEGF6	FOXA1				IMMP2L
	VILL	ADAMTS3			GABRQ	FAXC			SCUBE3	FOXA1			ZNF667	GACAT2				ABHD14A
	DRGX	ZNF844			RGS4	SPAG17			SLC2A5	PPM1E			SLC16A6	MAP3K1				LMO7
	NOS1	RAB3IL1			RIMS3	EML5			COL4A5	C1S			ANXA6	GKAP1				ZMAT3
	GRIP1	PGGHG			SMAD7	CYTH3			DENND2C	SLC15A3			FOXL1	RASSF4				CC2D2A
	XKR8	TNFRSF11B			RPSAP52	SLC7A11			KLF17	STAP2			FLVCR2	SOX9				RRAS
	BEX4	SLC29A4			FN1	SLC44A5			DOK6	ERAP2			CHAD	RIMKLA				TUBB6
	LOC107986852	ADGRA2			DGKI	MANEAL			PLPP3	ALDH3A1			PTPRM	ADAM12				SEMA4F
	SCN4B	RHPN2			COL16A1	NTRK3			TNC	ACADS			SCAT8	ULBP3				LOC100507507
	LTBP2	CABP4			MMP1	ASRGL1			LOC105373150	GALNT18			DGAT2	LOC102724800				PPP2R5B
	KCTD4	SUSD2			FAM87B	GACAT2			ETV1	DNAH5			MICA_2	C1QL1				C8orf88
	NTRK3	EHHADH			FAIM2	MAP2			CACNA2D1	GIMAP2			RAB6B	FLJ32255
	LOC102724417	FAM169A			LINC02535	PPM1H			CRIP2	HIST1H2AE			TMEM54	HLA-B_3
	FAM216B	PLSCR4			PLPP7	KRT80			ITGA10	NFE2L3			ARID3A	AR
	HOXD9	SLC47A2			TESPA1	PDZD2			CHSY3	HOXA3			LINC02475	GRHL1
	NRROS	ANKRD1			MTSS1	FRZB			CHST2	IGF1R			RORA	PKP3
	SORL1	PPCS			TBX2	PMEPA1			ME3	NINL			LMF1	CYFIP2
	PTGS1	GMFG			CLEC3B	EGF			MAP1A	SULT1A1			MPP4	LAMA5
	RASAL3	USP28			CD82	COL17A1			LINC01605	LLGL2			FCRLB	EPHB2
	HOXD10	ZNF10			CSPG4	PAX9			LOC102724434	IQGAP2			HMCN1	PMP22
	HLA-DPB1_2	POSTN			SNPH	CABLES1			GOLGA8A	TBXAS1			RNF152	CHST15
	ANK1	MANEAL			MEIS3	COBLL1			INHBA	LTK			SUGCT	RTP4
	LINC00856	LYN			DLX2	ZNF704			NLRP11	TBC1D8			ASPHD1	GFOD1
	TNIK	SLC16A4			ABLIM3	EPB41L5			FHAD1	SEMA4D			NOVA1	ISYNA1
	PLXDC1	CACNA1G			LINC02274	RIC3			MAGI2	ZNF737			LOC100996660	ANK3
	CHST2	LOC100499489			CHRDL1	MOV10L1			PDLIM1	PELI2			MYOSLID	ASB9
	FRMPD4	RNF175			SLC12A8	ZNF491			LRRC32	PTGR1			LDHA_1	HSBP1L1
	ARMCX2	ZNF846			POT1-AS1	IQGAP2			TRPS1	CHD7			MEIS3	KRT7
	THSD4	TIAM2			BHMT2	LINC01551			FYN	REPS2			LOC112268430	EID3
	OASL	TSPAN12			STXBP5-AS1	TRPM3			VSNL1	TBX1			SIRPA	GLUL
	PPL	BMP4			STXBP6	AMOT			ZNF229	SLC2A12			NPTXR	SKIDA1
	SLC26A4	ALDH5A1			TOX2	ZNF680			UBE2E2	LOC646762			CPED1	RTKN2
	PTPN22	HS6ST3			G0S2	HAND2			ARLNC1	SYNGR2			PCDHB16	CDS1
	BHMT2	THORLNC			ASPHD1	RYR2			CORO2B	SFMBT2			ACSF2	STK32A
	TRPC4	MAP2			F2RL2	NUP210			POU2F2	KLHL7-DT			PAPPA	LOC105375172
	SYTL5	ZNF880			SPIN4	LZTS1			EMP1	CCDC88C			C3	NANOS1
	DRP2	LOC107984875			LRRN3	USP28			PRSS12	AIFM2			PROM1	REPS2
	IL1B	PLEKHG3			CFB	IGFBP2			PID1	KCNK1			RPLP0P2	WWC1
	DUSP6	CCDC144B			ST3GAL5	RASSF9			OLFML3	HERC5			ST8SIA1	TSPAN14
	PLEK2	LOC729683			LAMA3	NNT-AS1			FLG	MAP2			KCNJ8	FRMD4B
	LOC105372926	LOC107985423			MYO3B	MGAT5B			NKX2-2	NCKAP5			SGSH	PPARGC1A
	PAPPA	BAHCC1			ITGBL1	SPTBN5			CA13	RARB			HLA-DPA1_6	HIST1H2AE
	ACSM5	NAAA			HBEGF	CX3CL1			BNC2	COLEC10			RAB3D	MAGEA12
	LINC02454	CADM1			ULBP1	NANOS1			SERPINI1	EYA4			NAP1L3	ARL4A
	LOC107987338	LDB2			TRABD2B	TMPRSS3			SYNM	LOC105374809			DISP2	ZNF365
	WI2-87327B8.2	ZNF709			AFAP1L2	MGAT4A			LRRIQ1	SSTR2			ADTRP	TMC7
	CCR1	FBLN7			PAPPA	NFE2L3			DUSP6	GCLC			C1S	MED12L
	GFPT2	ZNF607			SLC26A11	SUSD2			SYNC	CREG1			SSC5D	PALLD
	CHODL	CBS			LRRN4CL	PCDH7			FST	PLAAT4			FAM78A	COL4A4
	MFAP4	CTSH			RASD2	TUBB2B			CPE	STAT6			PREX2	DENND2A
	PCDHGC5	FGD4			GRIA3	ARL10			ADAMTS14	ZNF702P			NUDT11	GCA
	MAP1A	MEGF6			SMILR	TPPP3			METTL7B	PM20D2			PCDHGB7	RHOB
	FAM24B	ZNF891			LOC107986108	MYO5B			IGFN1	JAKMIP3			MPP2	ABCA13
	NUP210	CYP4F11			ROS1	ITGB8			ADAM21	FADS2			JAM2	C11orf45
	APBB1IP	ZSCAN31			PITPNM2	MDK			IKZF2	AKR1C3			ONECUT2	LINC02506
	CLEC11A	ZNF426			SCAMP5	LOC105372338			RASL10B	RBM20			PCDHB8	LOC101929534
	ZP1	ZNF542P			ELMO1	LRP1B			GPC6	CXCL10			CNNM1	TOR4A
	FYN	ADGRG2			CELSR1	CDH4			LOC105373954	DGCR5			PLEKHA4	PLD6
	ATP8B4	KRT18			MILR1	CHN2			GFPT2	RTN4R			PITPNC1	MFSD6
	CT45A10	BRSK2			NFE2	GBP4			KCTD4	TNFSF10			TGFBR3	RALGPS1
	CDR1	SFRP1			ALDOC	NMNAT3			ZNF583	COLEC12			FAM171A2	LOC112268235
	ALDOC	LINC01224			SAMD11	IGFBP5			SDC2	RAB9B			KCTD16	MTHFD2
	SHROOM4	CXCL16			ZNF385D	CTNND2			RNF182	STOX2			EPB41L1	CXCL12
	PDLIM1	DDX19B			RFTN1	SLC16A4			OLFM2	PRDM16			EPAS1	DEPTOR
	LUM	ZNF485			HIST1H2AJ	LFNG			BDKRB1	NKD1			LOC105376369	PDZD2
	LRRC32	TTC6			SNED1	PLS1			RPL7A_1	KRT80			ZNF837	IFIH1
	TPD52L1	SLC7A11-AS1			TMEM255B	SOCS2			PCOLCE2	AKAP6			AFF3	RHOJ
	SPP1	LOC101928051			PDE2A	CLSTN2			FNDC4	CCDC152			HIST1H4K	LOC105373623
	SAGE1	A1BG			IFITM10	LOC389641			ENDOD1	TNFRSF11B			GNAS-AS1	PLPPR4
	RPSAP52	CYP2S1			LOC105370353	STK32A			LOC105378526	CABP4			LINC01117	TUFT1
	ARMCX1	EFNA1			ACTA2	FAM43A			CCN3	ST6GAL1			PCDHGA10	CNKSR2
	FLVCR2	CCDC88C			PRUNE2	HRCT1			PKNOX2	EEF1A2			CXCL8	MAP2
	MARCH4	MICA_3			LINC02641	RPL7A_1			LOXL3	GPX3			PRDM8	FAXC
	CASC15	ZNF737			LOC101927789	SALL4			ZNF418	PTPRN			IFT27	PSAT1
	C5AR1	CDH6			RAB3D	COBL			RNLS	ACSS1			CNIH2	PTPRB
	ENPP2	PYCARD			RAPGEF3	PPP1R3G			C1orf54	PDE5A			CAV1	COLGALT2
	RN7SL3	SULT1A1			CARD11	HMGN3			RAB3B	OLFM1			ZBTB46	CTH
	PCSK2	ZNF544			SLC22A17	S100A2			LINC01711	CYP39A1			TESPA1	RIC3
	DNALI1	TBX1			AHRR	GATM			C5AR2	CLMN			HECW2	NSUN5
	STPG1	REPS2			KLF8	NOG			TMEM200B	FLI1			MMP14	PITPNM3
	TNC	BAMBI			LOC107987338	LINC00693			MEF2C	ARSE			LOC107985728	AMIGO1
	MBP	VASH2			AKR1C2	PRDM16			KIAA1755	ITPRIPL1			CCDC188	NAAA
	FRG1BP	PCSK6			CYP26B1	REPS2			LOC105371070	NAT8L			CCN3	VXN
	LOC101928352	TRO			PTGS2	PGM2L1			PTX3	GRK3			JUNB	GALNT6
	PECAM1	CABLES1			SCN2A	XK			ICAM5	TPM2			PCDH18	RTL3
	SHROOM2	ZNF597			APLP1	ANKRD6			HLA-DPA1_6	SLC16A4			CYP19A1	BST2
	GPC6	BMP7			GABRB1	NINL			MAP9	ZNF43			LINC01615	SMS
	COL1A2	GUCY1A1			ATOH8	RAB11FIP4			TIE1	ZNF469			SELENOP	FAAH
	HOXD11	RNF157			NDRG1	SYT16			CXCL8	CD24			ICAM5	STAC
	GSTM1	LLGL2			ITGA2	RAPGEF4			LOC102723480	MIPOL1			SNAI2	PELI2
	SERPINB7	SLC25A27			TBX2-AS1	MCAM			HMCN1	CNKSR3			LINC01119	SPP1
	LAMA1	TMEM59L			RPL39L	L3MBTL4			PCDHB3	ZNF483			LOC105370504	BMP4
	IGDCC4	ST6GAL1			LOC105372694	PCDH15			CSTA	MCTS1_1			P2RX6	PPL
	CYFIP2	ZNF549			YPEL2	ZNF223			CRABP2	PKN3			WDR63	MICA_3
	PRUNE2	MTUS1			TIMP3	TMEM221			GREM2	MAP3K1			ARMCX2	OAS2
	EPB41L4B	SPTBN2			ITK	CLDN4			LINC00452	VAMP5			ARL4D	TPM2
	NLRP11	SLCO2B1			CIITA	NELL2			ARMCX4	VRK2			ZDHHC15	SH3RF2
	PHEX	SH3TC1			MPP2	HDAC9			SYTL3	AMIGO2			RIN1	LSAMP
	THBS2	S1PR5			FBXL13	PLD5			NAALADL2	TLCD4			LPAR3	MARCH1
	EGR2	SCARF2			ADAMTSL1	TTC6			ROS1	CERS1			EHD2	PTPRJ
	LINC02657	LINC00665			GPR37	RSAD2			PPFIA4	CYP27A1			SEMA6D	KIF5C
	PTGER2	NFE2L3			RIPOR3	CADM1			CTHRC1	OBSCN			ATOH8	RAB11FIP4
	EMP1	ASB9			PTPN3	EHHADH			CLGN	MMP15			LRFN5	NTM
	CIB2	ZSCAN18			HLA-DPA1_6	CYB5R2			ADAMTS2	AP3B2			ANTXR2	AMIGO2
	SAMD10	ADCY1			MIR3681HG	PRSS12			PAPPA2	LOC105371401			DOCK4	SFXN5
	FAT2	HS3ST1			CA9	ZNF846			SPRED3	PLK2			SLC12A8	GLIPR2
	LAMC2	DAPK2			FAM155A	EDN2			LOC105369370	VASH2			FMN2	LGALS8
	BDKRB2	ADAP1			GLIS1	PTGFR			BAGE2	ABCC3			THBS3	FMNL1
	GOLGA7B	LAMB4			PCDHGA9	SOBP			LOC112268271	SEL1L3			NME4	OLFML2A
	SPTB	ITPKB			CLIC5	OCIAD2			SPP1	LINC01551			ECM1	FRMD5
	MTSS1	NMRAL2P			LAMC2	COL4A3			MAGEA6	CTSH			MARCH4	RAPGEF4
	NFATC2	MDK			LOC112268430	CGN			ANTXR2	DAPK2			LINC02593	DIRAS3
	C10orf90	IL32			SNHG18	CPA6			SSPN	HSBP1L1			ENG	LRAT
	CRABP2	SYNGR1			PECAM1	PIK3CG			LINC01293	LAPTM5			MAGEE1	MYCL
	TACR1	ADGRL2			RAP1GAP2	TLR4			MOK	TP53I11			APH1B	MELTF
	L3MBTL1	ZNF605			SLC35F4	PITPNM3			HSPB6	SNCAIP			PCDHB2	MMP15
	MEG8	ALDH1A1			DGAT2	ALDH5A1			LOC389906	FOXL2NB			SYTL3	HIST1H1T
	POU2F2	ANKRD33B			CAMK2N1	LINC00665			LOC105373021	FLJ32255			BRSK1	LANCL3
	LINC01605	TUSC3			AP3B2	TMEM184A			GPC4	PNMA2			AKR1C2	TSPAN13
	MAP9	ZNF730			TBXA2R	SLAIN1			ST8SIA2	BOK			PRKG1	PRICKLE1
	MPP1	SOBP			KLF17	NHSL1			ARHGAP44	SUSD2			FZD2	THSD4
	CD70	OPLAH			C3AR1	LPAR4			RNASE4	AR			LINC00565	NLGN4X
	DOCK2	ASB5			FLRT2	LOC105378604			LOC105372699	AKR1B15			GPNMB	EXOC6
	LINC01910	ZNF853			PRKG1	LOC729970			TCF7L2	NAAA			GRIN2A	ANK1
	ME3	MAGEA1			PRDM8	PCSK5			OSBP2	CHFR			TEAD3	VSNL1
	BTBD11	ZNF529-AS1			LOC107984581	SESN3			ADCY10P1	HIST1H2BL			LOC105372798	NOXA1
	PAPPA2	CLUHP3			PTPRM	XAF1			AK4	LOC105375532			IRX5	ZNF704
	CAMK2N1	BST2			TNFSF13B	MYO5C			ALCAM	GSTM3			ZSCAN30	RUNX1T1
	CORO6	TLE2			PTGS1	PAOX			DNAH6	PYROXD2			MATN3	SLC1A2
	STC1	NKX6-1			EPB41L1	LINC00707			SLFN12	RASL11A			SMAD4	SORT1
	LOC107986820	LINCR-0002			CLIP3	DNAH9			S100A16	SOX11			DDAH2	SLCO3A1
	LOC105374003	PRODH2			MICAL2	LOC100499489			RAB27B	SLCO4A1			CAPG	PTPRR
	COL17A1	CRMP1			TMEM86A	HS3ST1			DSEL_1	LYPD6			LOC107984581	IRX1
	TMEM71	NSUN5			CSF1	ZNF709			EMC10	NPAS3			HLA-DPB1_2	LOC105374029
	CTSK	AKR1B10			EFEMP2	PPARGC1A			NPR3	LAMB4			MICAL2	FGF13
	CXCL1	ZNF717			HMCN1	RUNX3			HIC1	TIMP3			ACTA2	PDLIM3
	STEAP1B	SUSD5			REEP2	PDGFA			NMRK1	BCAM			TSPAN10	MMP17
	PTX3	CRLF1			FRMD7	DLGAP1			STOM	UCP2			PLCB4	PPM1H
	RP1	MLLT3			LINC00856	ZNF772			LOC107986188	PHKA1			THEMIS2	CABP4
	CAVIN3	CD96			CSGALNACT1	LINC01107			MAOA	EPB41L5			WNT5B	CYB5R2
	LOC101928636	COL24A1			CCDC89	ZNF439			LTBP2	FOXL2			CACNB4	PLAT
	RRAD	SULF2			PCDHGA2	ZNF844			LINC01615	IGFBP5			CBLN3	RHBDD1
	MGLL	STAP2			PDE1A	NR3C2			DNAH7	IL2RB			ARRB1	CHD7
	STXBP5-AS1	PRSS35			PARVB	PAK3			MIR99AHG	RIPK4			HBEGF	LGR4
	PDE4B	ZNF879			ANXA6	HES1			HLA-C_3	BAMBI			AKR1C3	KHK
	H2AFJ	TRNAN-GUU_1			TMEM158	MARCH1			MCTP1	CCDC69			CSF1	HLA-C_6
	CCBE1	PLIN2			RASEF	LOC105373288			ROBO4	CLSTN2			KIF16B	ZNF812P
	ARHGAP24	LYNX1			MUC1	ZNF542P			SARDH	OCIAD2			LAMB1	JAKMIP3
	LOC105376486	AFAP1L1			SHISAL1	FGFRL1			FN1	TSPAN7			ARHGAP44	C6orf141
	FMN2	AKR1C2			EML2	CRISPLD2			LAMA5	ATP8B3			LINC00452	DPY19L2P1
	PID1	ITGAM			HMOX1	KLHDC7A			NOTCH3	LOC101928051			TGFBR3L	CNKSR3
	ELMO1	CP			LRRC6	DYSF			GAREM2	IGFBP2			RASL10B	ZNF470
	ABCA3	HOXC13			TBKBP1	GATA2-AS1			RGMB-AS1	PIK3C2B			PPFIA3	LINC01107
	MYO3B	LOC105374421			AFF3	SPAAR			MPP1	CRMP1			TRERF1	XAF1
	SSPN	ZNF571			LOC105376297	ARHGAP25			LINC01694	ARHGAP28			NAB2	SLC7A5
	VEGFA	ZNF724			SEMA6D	PPCS			LOC107986820	CCDC144B			FXYD5	CHST1
	HMGA2	SOX6			HMCN2	CDC42BPG			LOC100126784	RASD2			DDAH2_3	CLDN4
	EFR3B	ZNF345			ZNF785	RHPN2			LOC105376486	OAS1			FAM225B	LINC00693
	LINC01915	FGG			HOPX	PKP2			NIPSNAP1	FBXL16			BAALC	BLACAT1
	C11orf91	ZNF468			DRP2	PSTPIP2			FBXL13	OPLAH			TUBA3FP	SUSD1
	CCRL2	LYPD6B			HTATSF1P2	CHST6			FOXP2	LYPD1			FSTL3	SERPINF1
	ARHGEF6	AUTS2			LOC105372621	TMEM132D			C14orf28	CLEC2B			FAM228B	CNTN1
	RAB3B	LOC105375334			RPS6KA6	LOC105374029			LOC100506207	LOC101927136			H6PD	SCNN1A
	AK4	LOC101930275			AOX1	SLC2A12			PRKCH	DTX4			EXT1	PITX1
	AADAT	ZIC5			PPFIA4	HAP1			MMP16	HOXB4			BEX4	RHPN1
	GALNT16	ADAMTS10			TRPC4	TM4SF18			PDGFC	PITX1			EBF1	ZNF43
	FAM49A	PRICKLE1			FXYD5	ZNF607			PCDHB8	CP			C1QTNF2	PLK2
	PPARG	SCUBE1			STEAP1	MX1			ANKRD6	PRICKLE3			PKD1P1	SPAG17
	IKZF2	THRB			SP140	GALNT13			RND3	SUSD5			CDH18	LOC105370956
	VGLL3	AOC1			NID2	ZNF880			KHDC1	LOC101927751			NDRG1	EPHA3
	PRR5L	ZNF850			ADGRE1	RBM38			LOC105371069	PGBD5			KCNK2	PLEKHA6
	NLRP3	DGCR5			PPP4R1L	ZNF506			KHDRBS3	LOC105374709			SMIM30	BMP6
	SPRED3	LOC105372471			LDHD	ZNF257			TNIP3	CD96			GGT1	PLEKHB1
	DPY19L2P1	CCNJL			NRIP3	EPHX4			PROS1	CACNG6			FAM155A	ADGRG6
	TNFRSF10C	ZNF816			SERPINE1	SUSD5			WDR63	SP9			MRAS	NMNAT3
	VLDLR	HOXA13			DNALI1	ZNF485			SPRY4	KLHL4			ALK	PTCHD1
	TPRXL	GBP4			PITPNC1	STAP2			TSPAN10	TRNAN-GUU_1			PITPNM2	SOX13
	DENND2C	ADRB1			MICA	ADAMTS17			APCDD1L-DT	HOXC13-AS			RIN2	ARSE
	TMEM158	ZNF382			OLFML2B	LOC101929534			NRG2	LOC105375095			ATP8B1	HIST1H2BL
	ARMH4	ZNF702P			FGF14	DRAXIN			SAMD5	IPCEF1			NRIP3	DPYSL3
	DGKI	ZNF875			CCNYL2	ITGA6			C10orf90	ITGAM			P3H3	PRSS35
	TRPV2	CSNK2B_4			KCNS1	DDX19B			ADAM23	RNF227			ZNF785	PPP1R9A
	ALK	LOC112268151			SAMD12	PGM5			LNX1	GABRA2			LRRC46	LAPTM5
	HLA-DPA1_6	ZNF488			RN7SL3	SDK1			TPTE	RAB42			PDCD4	EYA4
	KCNS1	IL2RB			LOC100507516	CXCL16			HTRA1	RHBDL3			SLITRK5	CASZ1
	SLIT3	EYA2			AKR1C3	GPR160			PRUNE2	NRCAM			DLC1	DACH1
	CYSLTR2	CDKN2B-AS1			IGFBP6	NEBL			ANK1	IRX2			LOC441666	IGF1R
	ALDH1L2	NETO1			DNAAF3	PLEKHS1			TMEM71	ASB5			DAB2	TLR4
	TMEM200B	ZNF585B			FOXF1	KRT86			LRIG1	USP32P2			CAMK2N2	LOC105374800
	NEGR1	ZNF14			NKD1	CELF2			TRABD2A	PDE6A			EFNA5	SNCAIP
	LOC105376297	PDGFB			CIART	SPTBN2			LINC01588	DUSP9			CAMKK1	HES6
	PROS1	LOC107985492			CCDC198	SMO			FAM71F2	CLU			DGKI	PTPRE
	WFDC3	GPRC5B			CHODL	PCDH1			CLIP3	OR2AT4			TSPAN4	HLA-A_3
	INSYN2B	FOXL2NB			FGF1	ZNF426			SLC44A5	SPTBN2			TSC22D4	BHLHE40-AS1
	SHC3	TINAGL1			EFCAB13	LSAMP			ZNF385D	MCF2L			SOWAHC	LOC105377709
	ARRDC4	ZNF461			FAM49A	SLC15A1			ZNF329	JPH2			ITGA5	COL4A6
	SDC2	ZNF429			EHD2	FAT3			LOC107985410	TRPA1			DSEL_1	LPL
	HTRA1	TYRP1			APBB1IP	VSNL1			ITGA11	LOC107984118			GRK4	TNFAIP2
	LXN	HES4			LUCAT1	ZNF717			FBN1	C5orf38			LINC01293	LOC100506100
	RNF182	ZNF595			LAT	CXCL14			LOC105374003	TSPAN2			IL4R	GBP4
	CA13	ZNF234			TMEM159	LRRC4C			PCDHB15	SFRP1			FER1L4	ENHO
	CLEC3B	SP8			RRAD	FBLN1			GAD1	EPB41			ATXN7L1	MX1
	PLD6	IQGAP2			EDNRA	PDE1C			THBS3	RHPN2			MXD4	CLMN
	IRAK1BP1	RHBDL3			SLC9A5	SCG2			TNFRSF19	PDE10A			CISH	AIFM2
	GPNMB	ARHGEF19			CADPS	GLDC			LINC00565	AOC1			ITGA1	NPAS3
	GGT1	LOC101927136			REEP6	RNF157			WNT7B	CXCL12			RFTN2	PDGFD
	RFX8	NRCAM			STMN3	DDAH1			DIRAS1	SNAI1			MILR1	IRF5
	GCNT1	GRIK4			NMNAT2	THRB			SNED1	KIF21B			CAPN5	AP1S3
	DHRS3	LGALSL			FCRLB	BMP4			SOGA3	ADRB1			HSPG2	TMEM63C
	LOC728158	CXCL10			WNT5A	LOC105375886			PCDHGB7	EPSTI1			MMP2	UCP2
	MICA	ZNF140			ICAM1	TMEM200C			PTGER2	HIST1H2BG			PWWP3B	MPZL3
	LOC105372621	ZNF695			CDYL2	ZNF891			OASL	CSNK2B_4			GALNS	TLR8
	EPS8L1	LIMCH1			OSR1	FHDC1			HMGA2-AS1	GALNT12			LOC105378526	TMTC1
	KIAA1549L	ZNF69			PCDHB8	TFCP2L1			APLN	LOC112268151			ZHX3	ANO5
	EVA1C	TMC6			MIR138-1	COL4A4			KIRREL3	DRD2			FMO4	LOC105373287
	FLJ22447	STOX1			GRIN2A	PODXL2			INPP4B	PLAU			SEMA3E	BCAM
	TTC28	CLSTN2			SPAG4	TMEM178A			GLIS1	AIM2			CCDC102B	NRXN3
	MYOSLID	LMF1			KCNC4	DMTN			LOC107984581	TRHDE			NR2F2-AS1	STRBP
	C1QTNF1	L1CAM			MIR210HG_1	HOXB7			PURG	ELAVL2			SLC2A13	HIST1H2AH
	ARMCX4	LOC105369464			PLPP3	TGIF2			RASA4	PDGFB			PDE4B	CYBB
	TRPS1	SLC12A7			ID3_1	HIST1H1T			RNF144B	MAP3K21			ROBO4	SDR42E1
	TXNIP	LOC105375181			SERPIND1	FAM169A			LOC441666	WT1			LOX	SFRP4
	GABRA3	TSPAN7			MYLK	SLIT2			MAML3	LOC107985492			FOXD1	CGNL1
	SLC4A8	ZNF818P			FLJ32255	SLC9A3R2			ZNF667	XIAP			NBPF20	CKB
	S100A16	ACSS1			MAGEH1	SHISA2			TP53INP1	ANKRD29			SLC29A4	LOC107984413
	LRIG1	IL1RAPL1			JUNB	DMD			FLRT2	HTRA3			ROBO3	ZNF140
	MARCH3	ZNF354A			DCC	CD180			HMGA2	CA8			COL1A2	ADAM19
	LBH	PHETA2			FST	BLACAT1			ZHX2	PLIN2			SIMC1	DIO2
	KLHL26	NKX1-2			IL6	AUTS2			GRK4	PCBP3			CCDC71L	SLC16A4
	ASS1	TGIF2			NEO1	NSUN7			ARHGEF37	HIST1H3A			AP1S1	GABRQ
	FHAD1	SMO			DTX4	FRMD4B			RANBP3L	SLC47A1			NRP1	EFEMP1
	PPP4R1L	LRRK1			ST8SIA1	TMPRSS2			ABI3BP	SP8			F2R	PIEZO2
	COL1A1	RNVU1-14			LMO2	L1CAM			ADORA1	PYCARD			TEAD2	RPRM
	TNFAIP8L3	ZNF320			WDR63	NRCAM			ITGA7	GRIK4			SLC4A4	COL7A1
	APCDD1L-DT	NFATC1			C5AR1	ZFP14			LDB2	ZNF239			CYP2J2	GSTM3
	GVINP1	ZFP14			PLCB4	SP5			IL11	PRKCQ-AS1			ARHGEF40	TUBB_2
	LOC105376093	EFCC1			EPAS1	SLC38A3			EPHA5	LRP5			GGT7	KCNH5
	VXN	EPHA5			CYFIP1_2	SLC2A10			FAR2	LINC00842			RPSAP52	CEND1
	GRAMD1B	MID2			DMBT1	EDN1			MME	LOC105372338			PRUNE2	TIAM1
	REEP2	ZNF415			RFX8	ANKRD33B			TMEM25	STOX1			SPHK1	CD24
	HMCN1	ITGA4			CCDC102B	LINC01206			PRR5L	CELSR1			PTX3	LINC00639
	SPRY4	ZNF665			LOC101928841	NXN			PDZRN3	HIST1H4L			ITGB1-DT	FILIP1
	UNC5B	SLITRK6			ENOX1	FOXS1			PRR16	VSIR			TBX2	ELF3
	BNC2	LOC105371401			LINC01910	AFF2			S1PR1	SLCO2B1			MOSPD3	USP18
	DOCK3	SHISA2			SLC38A4	PRKCQ-AS1			LOC101927400	LOC105369464			TSNARE1	DENND2D
	CSGALNACT1	ZNF529			GPRC5A	SPINT1			RPSAP52	KIF5A			PPFIBP2	PTGFRN
	LOC105378526	NXN			NLRP1	BST2			MAFB	SLC12A7			IGFBP6	CCL2
	PCDHGA2	FNDC10			IFI30	TUSC3			MMP3	HOXC11			TMEM120A	HIVEP3
	OSBP2	ZNF790			NRP1	SEMA3F			CEMIP	CRISPLD2			BBS9	APBB1
	FN1	ETNK2			HTRA1	PDLIM3			LOC105377223	GDF15			SLIT2	PRICKLE3
	ARHGAP22	MCOLN3			CCDC188	PLEKHG3			LRRC7	IL22RA1			PLPPR2	CGN
	SPRY2	SP9			LOC105374003	CCDC88C			GDF9	LIMCH1			CIITA	ACSS1
	MAOA	MAGEC2			TMEM231	ZNF544			LOX	FRMD4B			RTN2	AMOT
	TRPM8	DNPH1			LOC105370504	MAP7			ENPP1	MOV10L1			GPR176	LOC105378218
	LOC107984581	ZNF471			LOC254896	STOX2			TGFBR3	FZD3			SIAE	RTN4R
	SYT7	TRHDE-AS1			CLMP	KCNT2			DPY19L2P2	GBP4			LOC400684	CDH6
	FAM87B	ZNF527			MMP2	KRT18			DEPDC7	PLEKHA6			MAOA	MARCH10
	SPOCK1	LRFN1			CTSF	MSI1			LOXL1	PHETA2			DOCK10	COL25A1
	CA12	CACNG4			ABCG2	GRPR			CLIC2	NKX1-2			GNG11	PKN3
	DNAH7	B4GALNT4			NAMPT	LOC105377709			MAGEA3	NKAIN1			AJM1	ATP8B3
	MCTP1	PDZD4			KIF21B	LIN7A			USP9Y	HIST1H2AJ			ZNF736	ZFP3
	ABLIM1	SEPTIN3			HMGA2	KCNJ5			SPEG	DKK1			LRP3	NEDD9
	MYH15	ADRA1D			LOC105373422	COL24A1			KDM5D	PDGFD			MZF1-AS1	HOXD9
	PRKCH	ZNF701			CCDC136	LOC105376244			ARHGAP22	GLI2			PARVB	SLIT3
	PDCD1LG2	ZNF525			SLC38A5	ASB9			RNF150	PSMD5			TNFRSF11B	SUSD5
	RNASE4	FENDRR			PTX3	NDNF			CBLN3	EFCC1			STEAP2	PLXNA2
	ECM2	ZNF347			CORO6	TUBB_2			LOC112268430	MAF			ARHGAP6	PLBD1
	KIAA1671	C16orf74			PKIB	RCAN2			IL1B	PALM			LOC389602	SPTBN5
	ADAMTS4	RNF165			TNFRSF21	EPHA6			SELENOP	MID2			PCBP4	ABCC3
	CALHM2	NRSN2			CTSB_1	LOC105373182			MCC	APOBEC3D			CBLB	HES1
	HLA-DMA	GSTM3			SGSH	RTP3			HLA-A_4	ALDH1A1			NCAM2	SEL1L3
	SLC1A2	C5orf38			CAPG	TMEM63C			ARHGEF40	BEND7			WIPI1	SUSD2
	TGFB3	ZNF254			ARID3A	CKB			ARHGEF6	C9orf72			ADORA1	LOC107986268
	KCTD16	ZNF611			PROS1	ABCB11			LRATD1	ZNF730			APLN	ZNF525
	MCC	ZNF43			HIST1H4K	SCNN1A			LOC101927245	SHISA2			FBN1	UNC5C
	DIRAS1	CYP27A1			LOXL2	H2AFY2			FLVCR2	F2RL1			PKDCC	SERINC5
	LRRIQ1	ZNF829			PARVG	C1orf115			EFS	ILDR2			TMEM225B	CACHD1
	RFTN2	KLHL9			PPARGC1B	ZIC3			SYNE1	IL15RA			ARSG	KLHDC7A
	TMC7	PTK7			DAW1	FUT9			CPNE7	GPRC5B			SOX6	ADAMTS17
	ZHX2	TMEM37			HLA-B_2	LOC105374421			CCDC181	ADCY1			JCHAIN	LOC105374809
	KLF17	HUNK			VGLL3	CLUHP3			RASA4B	SNHG18			ARPC1B	RGMA
	BEGAIN	KRT81			MGLL	MATN1			KLHL26	HOTAIR			IFI30	NRCAM
	PTHLH	ZIK1			ZMYND10	PTPRZ1			PITPNC1	FNDC10			SPTLC3	HOXD10
	PPP1R3C	PDE10A			C10orf90	PTPRB			ARL10	FGD4			GAS6-DT	KIAA0040
	FGF1	ZNF383			SECTM1	GMPR			BEGAIN	PKP2			PRRT2	MYO5C
	AQP1	ZNF813			NPC1	ZNF10			ITGA3	SULF2			TMEM241	TENM4
	NIM1K	RGS10			NTNG2	IL20RA			TMEM47	SIM2			NMNAT2	GATM
	SPOCD1	NAT8L			SMAD4	MGST2			LOC101929185	STMN3			LOC100130027	F11R
	TTPA	CERS4			HHIPL2	ITPKB			VCAN	LINC01224			TMEM231	ACADS
	SLC7A4	CA8			VASH1	HS3ST5			DDB2	RTL8B			SUCLG2-AS1	HOXB6
	SP6	ZNF585A			VWA5A	LOC107985401			CALHM2	ZDHHC12			CNTNAP1	NPNT
	KHDRBS3	BOK			LOC107986182	MARCH10			PLAUR	AKR1C2			ADAMTS3	CMPK2
	INKA2	MIR31HG			SOWAHC	B4GALNT3			F3	RPL39L			LOC101927245	HIST1H2BG
	UBE2E2	ZNF567			PDE4C	ETNK2			FAM133A	TRHDE-AS1			SH3BGRL3	PCDH19
	C5AR2	ADAMTS9			TFPI	TNFRSF10A			CFAP45	CNTNAP3			S1PR2	SLCO4A1
	AIF1L	MIPOL1			EPS8L1	CCNJL			MICALCL	NMRAL2P			CHRDL1	HLA-B_4
	LOC105369370	EEF1A2			LOC105373334	IL18			ARMH4	PDZD4			BEND6	MAP6
	PLEKHG4	KCNK1			EBF1	LOC105374019			ANK2	SEPTIN3			AMOTL1	PRR15
	NMU	SLC47A1			MARCH4	IL17RB			CA12	CYP2S1			RAB29	EML5
	MIR99AHG	ZNF606			VEGFC	SLCO1B1			STC1	ADRA1D			ZNF542P	CCDC88C
	ZNF233	ZFP30			JCAD	COL19A1			LCTL	ARSD			RRAS	PLS1
	FAR2	UNC5A			HOGA1	ZNF69			VEGFA	NXN			MDGA2	PYROXD2
	ARHGEF37	CHFR			ATP6V1FNB	ZNF582-AS1			PCDHGA4	TMSB15A			NEAT1	HIST1H1A
	KRT15	ZNF239			SYNPO	ZNF549			RAMP2	TMEM130			MAMSTR	VWA5A
	C1orf54	ZNF569			NR0B1	LINC00899			STAB1	RNF165			ALDH3A1	NDP
	CD82	VIPR2			EGR2	KRT85			TMEM158	DCBLD1			LOXL2	LOXL4
	PLPP7	ZNF570			ITGA5	FAAH			MGLL	FBXO27			AGFG2	HAS3
	SLC38A5	ZNF568			S100A3	CALCRL			MSRB3	SLC45A4			MAPK10	ZNF483
	SRGAP3	ZFP82			MAGEE1	RGS10			CAV1	SLC43A3			PDGFRA	SYNGR2
	RPS2P32	ZNF420			SCARA3	LRCH2			RAPGEF3	RBM47			CDK18	EFR3B
	NAP1L3	ALDH3A1			LPXN	LINC00639			SEMA6A	MASP1			ENPP1	SORL1
	CCDC74A	SLC4A11			AKR1B1	TENM1			FZD8	CRLF1			GLI1	DCAF12L2
	ADAM8	GABRE			CTSB	PLBD1			ADAMTS1	PFKFB2			GRAMD1B	AKAP12
	LINC01234	OBSCN			LOC105372141	KANK4			CSAG1	CHST15			DLG4	MIPOL1
	LMOD1	ZNF470			DCN	FGD4			MEST	RAB4A			LMF2	DHRS3
	GAD1	ZNF600			GGT7	ACADL			RIN1	ELFN2			PAX8	TMEM184A
	TSPAN13	FOXA1			PTPRU	LOC101928570			FAM184A	KLHL9			ANKRD34A	PMEPA1
	FBXL13	FOXL2			SLC2A13	LOC105374559			JAM2	TMEM37			TRIM46	NEFL
	HMGA2-AS1	SLIT2			GFPT2	ADGRV1			MATN3	HIST1H3J			EDNRA	EFHD1
	TRIM9	ZNF334			ARL4D	LOC105376387			IGFBP7	TOX2			ORAI2	TLCD4
	C3AR1	MMP13			IL11RA	TOX			PSD	EGLN3			LZTS3	LOC105374020
	TMEM171	FGFR3			FAM50B	SLC47A1			SAMD15	HIST1H2BB			PLOD3	RORB
	FAM155A	IGFBP5			TIMP1	S100B			MAGEA1	TMEM200C			LOC100507156	FAM124A
	FBN1	PLPP2			GPI_1	KRT8			SHC2	EYA2			CPPED1	CYP27A1
	SNED1	KCNIP3			ABCA1	HNF4G			KCNN4	HPGD			HTRA1	GRK3
	SYBU	ZNF566			LRRC34	VWC2			MAP3K7CL	LINC00942			HMOX1	MTUS1
	GASK1B	PHF21B			HLX	ZNF529-AS1			TGFB3	HIST1H2BM			KMT2E-AS1	SEMA4D
	WDR63	CMTM8			FGD3	RBM20			CD83	MTUS1			ABI3BP	B3GNT5
	PLPP3	ZNF808			TSPAN4	SYNM			SASH1	CTSZ			CNPY4	MEGF10
	LOXL3	LINC00942			MIR12136	LOC105376011			ZNF439	SYNGR1			PCDHGA1	HS3ST5
	CNIH3	SLC16A9			SLC16A6	NKX2-1			TUBB6	PTPRF			ATP8B2	SLC2A12
	FRMD5	HIST1H3H			TMEM54	ZBTB8B			GSTA4	DIO2			BRI3	LINC00052
	SLC45A1	ZNF469			UNC5B	ZNF736			LOC100289511	MX2			SOCS5	PM20D2
	LOC105375519	PATJ			LOC105377303	ZNF354A			LOC105377016	ADAMTSL5			ADAMTS1	TNFSF10
	VIM-AS1	ITGA8			ANKRD24	LOC107985638			LTBP1	MIR31HG			GOLGA8A	COL14A1
	CXCL8	GLDN			LINC00460	SYNGR1			PLAG1	UNC5A			TGFB1I1	PAK3
	ADAM28	SIM2			FZD8	PALD1			ZFP36L2	TIMP4			EPG5	HKDC1
	RTL9	NYAP2			LOC389602	RAB42			TBC1D21	VIPR2			OAF	CAVIN3
	PHYHIP	GYG2			SLC37A2	ZNF137P			TFPI2	GGT5			RIMS1	HERC5
	SYTL3	TRPC3			LINC00565	NRSN2			DEPP1	OLR1			OSBPL1A	HS3ST3A1
	PPP1R14B-AS1	MPPED2			FAM107A	COL25A1			IL1R1	GABRE			CFAP69	BTG2
	NALCN	ZNF667-AS1			RPS2P32	NKX6-1			LINC01303	PAX3			PROS1	PLCH1
	LAT	RPS4Y1			P3H3	LRP3			CSF1R	MLLT3			CTHRC1	LINC01224
	LOC102723817	EXD2			AMPD3	PLCH1			UTY	KRT18			COPZ2	B3GNT7
	TP53INP1	PRTG			KLHL3	NTM			BAALC	L1CAM			ITGBL1	TM4SF18
	CEND1	TMEM130			CNIH2	ZNF141			PLA2G6	RARRES1			FZD8	SPINT1
	TESPA1	IRX2			SP6	GJA3			MAGI1	GLP2R			FAM117A	SFMBT2
	ZFAND4	ZNF331			WFDC3	PANTR1			TEX9	COL18A1			HAPLN3	TLR7
	FZD8	NID1			MAOA	UNC80			TRIB2	FGFR3			SPACA9	ECHDC2
	NIPSNAP1	FRMD4B			TSPAN10	LINC02522			GCNT1	ALX4			THBS1	TPPP3
	NGEF	ZNF594			SLC4A4	ZFP3			STS	LRRK1			LINC-PINT	NTN1
	PCDHGA4	GABRA2			HECW2	CYP39A1			RPS4Y1	RHBDF2			DOCK6	POU3F2
	ABI3BP	PANX2			FOXO4	KCNH2			QPRT	AKR1B10			NNMT	TMEM178A
	PTPRN2	NPTX1			CAVIN3	LOC101927359			GUCY1A2	PPP2R2B			KCNIP3	GRIP1
	FLNC	CYP39A1			COL3A1	LOC102723846			BBS5	STAG2			SH2D5	LOC107985805
	MAP3K7CL	PGBD5			CXCL8	ALDH7A1			FCRLB	CMTM8			VCAN	CCSER1
	GALNT12	ZNF83			SPRY2	PLEKHA7			LINC01117	RNF135			MR1	ZMAT4
	PLAUR	ZFP28			MMP14	LOC107986399			CD33	SOST			AMPD3	PROX1
	PDE4D	RBM20			LAMA4	CHRM3			LAMA4	ALDH2			FHAD1	EPB41
	IGFBP7	RASSF2			DUSP4	ZNF853			ZNF542P	CYB5A			DLX1	KCNMB2
	TCF7L2	NEDD9			SLC45A1	SLC25A4			CKB	SLC2A8			LOC100996756	ENPP5
	SNAP25	CDKN2B			MAPK10	ZNF790-AS1			C8orf88	STK32B			KDELR3	RNF227
	C4orf47	ZNF551			DOCK3	TRPC3			RPLP0P2	CORO2A			ADM	CUTALP
	ACTA2	FUCA2			TNFRSF11B	C6orf15_5			PDCD1LG2	FOCAD			AGAP2	EPB41L5
	SYNC	EGFL7			PINLYP	ZNF816			LOXL1-AS1	LOC105371453			DHRS2	HHIPL1
	GDNF	PALM			SVEP1	SP8			NPTX1	LDOC1			FAXDC2	PIK3AP1
	PCDHB8	IRX1			VRK2	LOC105373370			SATB2	NYAP2			EHBP1L1	SLC25A4
	MT1F	HTRA3			EXT1	LINC00857			PRICKLE2	GYG2			SLC9A3-AS1	NINL
	STOM	EBF4			MRC2	ZNF724			SLC4A8	G0S2			PRRX1	XKRX
	HLA-B_2	OLR1			ANKH	LRAT			FRMD4A	MPPED2			PARP3	CHFR
	ADGRG1	STK32B			CALHM2	CXCR4			MYH15	TINAGL1			STARD10	MAF
	ENDOD1	CHST15			SERINC2	GPRC5B			PRRT2	CACNG4			DUSP4	LOC105372703
	SRPX	LRRN2			MRGPRF	HORMAD1			ZFYVE1	SCUBE1			MAGEH1	PAX9
	PDZRN3	ZNF736			CAMKK1	LINC02714			MLPH	HOXC13			PI4KAP1	LOC101929485
	CHST1	NUDT11			FAM171A2	IGKC			COL8A1	ARHGEF19			FTL	IPCEF1
	ITPR1	SCD5			NPAS2	GSC			PTPRG-AS1	AUTS2			LIMD2	SOX11
	IL11	SEPTIN6			CNIH3	NSUN5			COL3A1	TUSC1			TMEM158	LLGL2
	SERPIND1	COL18A1			NNMT	SLC27A6			ADGRL2	ZNF594			NDNF	HOXD11
	SRPX2	MGMT			LMF2	ZNF597			GRPR	HUNK			CYP1B1	CLU
	PLAU	CRISPLD2			ARRB1	LOC101927012			LOC102723983	CAAP1			GDPD5	BEX1
	FOXA2	SLC2A10			FAM234B	LINC01239			CDKN1A	RAP1GAP			ZNF391	CYB5A
	STX1A	ZNF160			DNER	LIMCH1			COL5A2	HIST1H3C			SCARNA21	NXN
	MIR100HG	CYTL1			HSPA2	NXPH2			LCP1	GABRB3			VCAM1	LOC105376878
	HLA-C_6	AGPAT2			AZIN2	TLR7			SERPINE2	ZNF488			SIRT4	MCF2L2
	SLC6A8	ZNF260			CTSS	LOC101927318			LINC01119	GPRC5C			PRX	IL20RA
	CACNA2D1	OLFM1			MAPKAPK3	CASC8			TSPAN5	PI15			LIN7B	ENPP4
	TSPAN10	MTMR1			RIPK4	LOXL4			FOXL1	ITGAX			ADAMTS12	HIST1H4I
	NFE2	COLEC12			PLPPR2	EXPH5			SOCS2-AS1	HIST1H4D			VAT1	RNF207
	PPFIA4	PI15			EPB41L4B	ZNF875			LOC107985017	CDKN2B			RARG	MIR1204
	PTGS2	SOX11			TBC1D4	TLR8			LOC105377291	MAP3K9			AHDC1	ZNF488
	FOS	ALX4			PAG1	FOXF2			ZFY	HS6ST3			TBC1D4	PAX6
	MICALCL	FOXF2			AKR1B10	SIM2			FERMT1	BMP7			GHR	GSDMD
	TMEM100	NAV3			NALCN	ERICH3			CCND1	EBF4			HAGHL	LOC107985401
	CCNYL2	KCTD15			PROCR	LOC101928590			NFKBIZ	MTAP			DNER	SLC15A1
	FHOD3	MTAP			TBC1D8B	ZNF229			SPOCD1	PTPN4			LOC155060	LONRF3
	LOC112268430	MPDZ			ETV1	PI15			LOC105371941	LRRN2			LOC102724985	LOC105374019
	MEST	SLC7A2			TNFRSF9	LINC01446			GAS6-DT	ALDH1A3			EVI2A	IL17RB
	CDKN1A	FOCAD			ANPEP	CITED4			GLT8D2	IFT74			SPAG4	SLCO1B1
	MESP1	PREX2			ADAMTS6	ZNF468			CTF1	CADM1			FGF1	ELOVL2
	CLIP3	TMEM52B			ELOVL3	SDR42E1			TXLNGY	CYTL1			PROCR	TGM5
	NUDT7	E2F7			EVI2A	SLC9A2			IGFBP3	MSC			CATSPER1	RGCC
	LOC105375350	LRP3			FBN1	HOXB9			AJM1	SPECC1			LOC101928504	KRT85
	DPY19L2P2	GABRB3			RIN1	RHOJ			MMP14	SDK1			AGTRAP	CTD-2201I18.1
	CD68	PDGFD			SYTL3	KIT			TGFBR2	IGSF3			PARVG	EPB41L3
	NRG2	GFRA1			MOK	LOC105376156			NUDT7	CAV2			DYRK3	LINC00355
	CUBN				PLCB1	OGDHL			FAM161B	KRT81			CD82	LOC101928570
	PAG1				APH1B	GUCY1A2			C8orf48	CDH6			KREMEN1	FGF10
	GSTA4				WNT7B	ANO3			SPHK1	LYPD6B			TCF7	LOC105374559
	LOC100126784				PPFIA3	PDLIM4			SLC35E4	FIGNL1			FCGRT	FLG
	SYNE3				MIR100HG	ZNF667-AS1			RNH1	SALL1			BMT2	CDH4_1
	SH2B3				EVI5L	LLGL2			FAM225B	AFAP1L2			HOMEZ	LRATD2
	LNX1				GALNT16	LRFN5			FTCDNL1	SYNDIG1			RAB27B	LOC105376294
	ENO2				SAMD14	KCNH5			DGKI	LYN			GPSM1	FBLN1
	MUC1				TSNARE1	WT1			PRKY	SLC7A2			RGS19	MYO5B
	CCL2				TAGLN	GSTM3			INTS6L	ATP11A			LOC100507437	GSX2
	GAB3				FER1L4	ADGRL2			FAM155A	ITGA8			A1BG-AS1	SPTBN2
	TSPAN9				ARMCX2	SLC35F1			LOC105371450	GLDN			FAM114A1	VWC2
	FERMT3				GNG11	KCNIP3			LAMB2	TMEM52B			MVB12B	LOC105373592
	PRICKLE2				RAP1GAP	ELF3			CREB3L1	PLAA			KALRN	PRDM16
	ADAM12				CDKN1A	LINC02506			AMPH	FOXF1			CC2D2A	CELSR2
	ICAM5				SH2B3	ZNF234			PLPPR2	FENDRR			P3H2	LINC00673
	CCDC103				STXBP5L	RNLS			CYS1	HIST1H3I			MAP1LC3A	LOC105374153
	STON2				KATNAL2	TRIL			VGF	GFRA1			LINC01465	LOC105376011
	NRXN3				ALDH1A3	LOC105377567			FAM13C				CA11	ZBTB8B
	PDZD7				TRAPPC6A	ZNF605			C3orf18				SLC26A2	CLEC2B
	CCN3				SLCO4A1	SNX10			FGF1				NUDT14	TACR1
	ENPP1				RAET1E	PTK7			STX1A				MYH10	EXPH5
	SLC1A3				PRR16	HES4			MT2A				PAPSS2	PLAAT1
	KIF5C				DHRS2	ZNF43			FLNC				GSTM2	HOXB8
	PDE2A				LINC01119	ZNF345			GASAL1				FIS1	PALD1
	SYT11				SPACA9	ZNF471			SNAPC1				LOC730101	ADGRL3
	CTSL				ABI3BP	RGCC			SYT11				CLDN15	TEX15
	LOXL1				DLG4	FLG-AS1			RAB40B				SYNC	ASS1
	RAC2				GRTP1	LOC101927248			FAM171B				NAALADL2	RGS7
	LINC01443				PCDHB16	ACSS1			C1GALT1C1L				TRNY	PANTR1
	GCNA				FOXD1	DENND2D			LINC01715				PGGHG	MLC1
	CFAP45				NPR3	MDGA2			LOC105369828				GAA	EHF
	ITGA11				LOX	LOC105378218			GRIN2A				ZNHIT1	MAP7
	LOC105369301				CISH	RIMS1			PHLDA3				CCDC191	GAP43
	THSD7A				SCN8A	SLC40A1			KCTD16				ZEB1-AS1	KCNH2
	MAPKAPK3				BRSK1	CCSER1			PLEKHG4				HLX	LOC102723846
	PAX8-AS1				KIF16B	C16orf74			RAET1E				GPR162	HRCT1
	CIITA				DOCK10	LOC105371070			NCAM2				ERV3-1	DSP
	TBX2-AS1				ITGB1-DT	KCNMB2			SERTAD2				IMMP2L	MAP10
	PAX8				DUSP1	MICA_3			SNTB1				CEP250	RUNX3
	PTN				ITGA10	CPE			DARS-AS1				PIAS3	ZNF239
	DEPP1				PCDHGA10	SLC7A2			INKA1				ZFP36	ABLIM1
	LINC00565				SLC9A9	ZNF595			NIBAN1				TRNP1	HOXB2
	PCDHB13				INKA2	DIRAS2			FAM78B				LMO7	ZNF790-AS1
	CCDC151				LTBP3	SLC12A7_1			TXNIP				S100A3	LOC105369203
	MLPH				HCN2	ARHGEF4			TTTY15				SERPINE2	C6orf15_5
	MYO15B				RGS17	ZNF665			MBNL1-AS1				SYDE1	PNMA2
	SMIM3				ECM1	MIR31HG			PPP1R3C				SCPEP1	GLDC
	ALDH1A3				LOC105373311	ZNF850			GBP3				CDKN1A	SP8
	PITPNC1				DIRAS3	ZNF14			GLI1				NUMB	SNORD114-10
	SPAG4				GREM2	LOC101929485			GPR85				CTSB_1	PICSAR
	BHLHE41				ERCC5	CMTM8			EHD3				KCNG1	PAX3
	SYP				PLAAT4	ZNF571			TENM3-AS1				CDR2L	ADGRV1
	MAN1C1				CHRNA9	ADD2			HSD17B12				CSF1R	TPD52
	PFKFB4				LOC105378526	LOC105371069			PTPRB				SYT14	ELFN2
	HECW2-AS1				TMSB15A	EFHD1			PPP1R14B-AS1				DPF3	MGAT4A
	CSF1R				SDSL	PPP1R9A			COL16A1				PXYLP1	STOX2
	LOC105370353				SLC29A3	APCDD1			RGS3				C11orf96	TMPRSS2
	RAET1E				H6PD	LEMD1			TP53I3				DUSP18	FRMD3
	ARHGEF3				THBS2	FGF9			USP40				DEPP1	TRPM3
	S1PR1				RPL22L1	PTCHD1			PDLIM5				ZDHHC1	TMCC3
	CAMK1				STEAP1B	CDH12			EVA1C				SPEG	XK
	LINC01444				LINC00886	PABPC4L			DACT1				LOC105370333	CXCR4
	LOX				ENPP1	RGS8			ACTA2				JHY	LOC112268056
	MT2A				SPTLC3	SLC4A11			NEK11				ZFYVE28	LOC105374216
	MAN1A1				LOC105376369	LINC00355			SH3BGRL2				ZCWPW1	HORMAD1
	SCG2				EMP1	ZNF677			C2orf16				EMP1	GALC
	MIR210HG_1				LTBP1	ZMAT4			ZNF837				DCAF4	FOXF1
	B3GNT5				GPNMB	SERPINA5			EGR1				LRRC23	RIMBP2
	PODXL				OAF	GSX2			ANG				PLEKHG2	LRP5
	AIM2				SH3BGRL3	LOC105370469			DOCK4				CSRNP3	SPAAR
	NMRK1				PTPRN2	FOXA1			FOXD1				PDK2	ZNF286B
	HLA-C_3				SPHK1	DNPH1			CREB5				SDCBP2-AS1	LINC01551
	SLC38A4				TCIM	ZNF582			C1QTNF1				GIGYF1	IL22RA1
	TAGLN				RCN3	SULF2			LGALS3				LRFN3	PODXL2
	ZDHHC21				LOC107985021	SLCO5A1			RAPH1				TMEM260	LINC01239
	LOC145783				ENG	PRTG			LGALS1				FMNL3	JUP
	VCAN				IQSEC2	LOC105370956			TRIM9				KCNQ5	LOC100506411
	SLC14A1				FOS	COL9A3			SLC37A2				GFPT2	CXADR
	TGFBR2				TRPV2	ST6GALNAC3			SNPH				FLT3LG	NEBL
	CFH				ITPR1	SERP2			PCNX4				LINC01004	MEG9
	EDNRA				ENOSF1	SFN			LRP1				MFGE8	NXPH2
	STS				BCL3	ITGA4			NUDT14				LOC112268274	ZNF610
	NFKBIZ				NDP	RGS7			PBX3				DUSP1	KCNK1
	EGR1				PDE4B	PCDH17			LOC100286925				PIP5KL1	LOC101927318
	STXBP5L				TGFBR3	DCAF12L2			C15orf41				RAB13	KCNK13
	C3orf18				BHLHE41	CYS1			EVA1A				ZNF395	LOC105379397
	INKA2-AS1				ZSCAN30	SLCO1B7			SURF4_1				LINC01588	LOC646762
	CTSV				FAR2	OPLAH			CCDC89				NREP	FIBCD1
	SAMD15				ZHX3	PANX2			ZBTB47				B3GNT9	RSAD2
	SYNE1				CNTNAP1	FAM149A			CD74				NAMPT	TNIK
	LOC105376626				THEM6	LOC107986268			CAMK2D				ERBB2	CD34
	SAMD14				NAB2	ZNF239			SERPINB8				LPXN	CHDH
	PDE1C				NEAT1	FAM133A			RGMB				ZNF563	HIST1H3A
	MAGI2				ZNF837	ZNF320			SCN3A				STC2	SORBS1
	MAGI1				HSD17B14	TLR8-AS1			ITGA5				CELSR3	ADRA1B
	S100A3				CRELD1	ZNF415			PYGL				LINC01715	PTPRF
	VGF				SLFN5	TXK			NLRP1				SLC43A1	LOC101928590
	FGF14				CPT1C	LPL			SLC12A6				SNHG11	MOV10L1
	LBP				PCBP4	DRD2			SMIM3				ARHGEF25	SLCO4A1-AS1
	NIBAN1				CDH13	LOC107987160			DLX2				LPAR1	MARK1
	ARL4C				PTCHD4	ICA1			CCDC80				HLA-A_4	OR7E14P
	PCDHB5				MARCH3	CHSY3			FRMD6-AS1				LOC100289511	SKAP1
	RGMB-AS1				ADGRB2	NLGN4X			CCDC102B				PCOLCE2	DNAH9
	OLFML2A				LOC105376486	HIST1H3H			FLJ46875				SLC35E2A	LIMCH1
	SASH1				MAN1C1	NTN1			ABALON				BDNF	CITED4
	C14orf132				ICAM5	ZNF610			LINC02709				LOC101927045	SCN9A
	GLIS1				ARRDC4	GRIK2			TRNY				LOC105376544	CA8
	ELMOD1				LAMB1	ZNF611			MMP24OS				FOXP2	FEZ1
	CCNO				PLEKHG4	UNC5C			HIF1A				ZNF561-AS1	RHBDF2
	ARTN				HOMER3	RIMKLA			LY96				LOC105374003	MX2
	SERPINB8				FERMT3	NAP1L5			CHURC1				PTPN3	HUNK
	RAB3IP				EFNA5	ZNF718			KLF5				RN7SK	LOC107984398
	KCNN4				P4HA2	CHDH			ANGPTL2				MAP3K3	LYPD1
	LY96				CTSA	LOC102724542			VLDLR				CUL7	COL17A1
	DNAAF3				KDELR3	LUZP2			HEIH				SCARF2	CXCL14
	TNFSF13B				CEBPD	ADGRG6			FRMD5				ALCAM	ANO3
	ANK2				ADAMTS12	ZNF529			APH1B				SRPK2	CD180
	PTPRU				PCDHGA4	CA8			C12orf75				HMGA2	DSG2
	CCDC102B				TXNIP	SLC12A7			SLC6A8				ARL2	LOC105373288
	PTPRE				SRPX2	TMEM25			CDKN2D				SLC2A4RG	CDC42BPG
	PPIEL				SMIM3	MLLT3			MAGEA12				BCHE	NSUN7
	TRIM59				PPP1R3C	HIST1H4I			PI4KAP1				OLFML2B	HOXB13
	C3				RIOX1	ZNF461			PNMA1				HCN2	RNF135
	LOC107986414				VCAN	ZNF347			WDR78				TIMP1	SLC16A14
	MCTP2				JAM2	MID2			KLF6				STARD4-AS1	EDN2
	AMPH				HYKK	DAPK2			SRPX2				CITED2	GBP5
	ITGA3				RTN1	POU3F2			S100A2				CHD3	CAVIN2
	DAGLA				DEPP1	ZNF254			CYP27C1				IL11RA	XIAP
	TBC1D8B				LOC107985728	LRRC2			CNTNAP1				KMT2E	RTL1
	SVIP				LOC100505549	ZNF600			TRPM4				SAP30L-AS1	LINC01206
	CTSB				CARS2	ATRNL1			CARF				CPEB2	SHROOM4
	SLC35E4				TRERF1	GLYATL2			ELOVL4				B4GALNT4	EVC2
	LRP1				ZFYVE28	CYP27A1			TRAM1L1				RND3	HAP1
	MFSD2A				PIP5KL1	LOC107984413			SNHG31				ZNF425	MAP3K21
	KCNC4				SMARCD3	NPNT			EPAS1				CALHM2	DCBLD1
	ADAMTS14				IL13RA1	ZNF140			TRNP1				FBXO36	L1CAM
	CEMIP				LINC01411	LGALSL			ZNF136				POLI	PRKCQ-AS1
	CD33				RAET1G	ZNF527			IFIT2				TTLL1	LOC101927248
	MAB21L1				RAB20	HS6ST2			SNAP25				GM2A	PLAGL1
	LAT2				AP1S1	SLC16A9			BDNF				IKZF2	PLD5
	VPS37D				CSF1R	ADAMTS9			GLMP				PDZRN3	EPSTI1
	FAM13C				PXYLP1	NDST4			RALGPS2				FAR2	LONRF2
	PINLYP				STRIP2	NID1			PLEKHH2				QSOX1	NDST4
	BORCS7				LACC1	ZNF790			CXCL3				FBXO41	MUC15
	TFPI2				THBS3	ZNF383			TMEM154				SHISAL1	RHPN2
	LDHD				MAP1LC3A	ZFP30			CAMK1				HSPB1	LINC02281
	CYP1B1				CAMK2N2	GRIK4			DOCK5				CALU	LOC107985917
	C15orf65				CCDC69	ECHDC2			ZNF404				PIGZ	SLCO5A1
	SERPINE2				VAV3	RGS16			SGMS2				MAGI2-AS3	LOC107987284
	GNAT2				CRABP2	CALB1			SEMA4F				CDC42EP2	OAS1
	BCYRN1				GREB1L	MIPOL1			BTBD19				TMBIM1	LYPD6
	RASEF				BBS9	KLHL9			CPA4				CDH13	SCN4B
	FAM162A				LOC105374746	JAKMIP2-AS1			KCNJ2				TMSB10	SLC7A2
	TMEM47				AGTRAP	PLEKHG1			AFF3				NR4A2	FAM241B
	SOGA3				VAMP5	CD34			SLC16A3				EMP3	DIRAS2
	TIMP1				GALNS	SLITRK6			CD274				ANGPT1	SLC12A7_1
	FRMD4A				PLEKHA4	ZNF585A			CCDC183-AS1				C11orf74	GPRC5B
	ADTRP				ACSS2	CHFR			HS3ST3B1				FCHSD2	TSPAN15
	PLPPR2				TRIM59	SP9			SH3D19				ADAM22	PLEKHS1
	BHLHE40				TMEM171	NRARP			SETBP1				ZSCAN21	MIR31HG
	ITGA10				CCN3	DSP			FSCN1				GAS1	FUT1
	SYNPO				LRRC23	ZNF525			LINC01116				C5orf30	SLC37A1
	VASH1				SPTB	BCHE			HDAC9				MAP3K20	CCNO
	CTTNBP2				FBXO43	PLPP2			CDK14				SMARCD3	SCG2
	CRYBG1				LOC102724985	ZNF566			GAS2L1				GASK1B	JPH2
	GRIN2A				ZCCHC24	RPRM			SH3BGRL3				MAGI2	CMTM8
	CD274				NGEF	WNT9A			ATP2B4				DNAH7	H2AFY2
	LINC01303				PLA2G4A	GALNT17			ZCWPW1				PIK3C3	C1orf115
	PLPP6				ASPH	NPY1R			IRF2BPL				HTR7P1	PHKA1
	KIRREL3				ENO2	ZNF701			SYBU				SLC22A4	ALX4
	MAML3				NT5DC2	CERS4			KLHDC2				ARPC1A	KSR2
	CXADR				LOC105375350	ST8SIA4			SLC8A1				LAMC1	ALDH2
	DLGAP1-AS1				CCDC71L	GPX7			CA11				MXI1	APCDD1
	CDKN2D				ATP2A3	LINP1			LINC-PINT				THNSL1	LEMD1
	MILR1				CMBL	LOC105374557			NUMB				LCP1	CD70
	DCN				ZC3H12B	ZNF594			LOC100996660				VASH1	HOXB9
	FBXO2				ATXN7L1	TSTD1			RRAGC				LOC105371921	FGF9
	ZMYND10				SRC	POU3F3			C4orf3				TSPYL2	SLC45A4
	TUBB6				C9orf116	ZNF570			ANKRD34A				DUBR	SP9
	SHC4				THSD4	ZNF382			ITPRIP				FAM171B	KLHL4
	LOC101927245				LOC102723591	EPB41L3			IL15				MVP	PCDH1
	SMPD1				ERV3-1	CCNA1			SAMD4A				KREMEN2	SLC43A3
	PNMA2				FAM228B	ZFP82			VEGFC				PCDHGA4	KIF5A
	ADAMTS5				DGKE	ULK2			PCDHGA10				MROH8	HIST1H3J
	IFITM10				SNORD3A	ZNF567			MAPKAPK3				SDAD1P1	PPP1R14C
	IGFBP3				SLC27A5	EPHA5			SUCLG2-AS1				KIAA1328	CORO2A
	POT1-AS1				TMOD1	ZNF813			CAPN5				SWT1	MT1F
	ANGPTL2				MME	ZNF568			NEK10				LRP10	RGS8
	MMP19				PFKFB4	CRISPLD1			PXYLP1				KLHDC8B	LOC105375886
	DEPDC7				NEURL1B	COL14A1			DNM3				MDFIC	CCDC144CP
	STAB1				RRAS	ZNF420			FRMD6				CTSB	LOC105374557
	OCEL1				CCDC74A	DSC2			PFKFB4				WDR78	LOC105376387
	SP140				ROBO3	CNKSR2			RNU5E-1				LSR	SERPINA5
	ENC1				ABCA3	ZNF585B			ZXDA				ATL1	FAM221A
	ANTXR2				CCDC74B	EPHA7			LOC105372482				SHC1	LOC101927012
	SLC9A7				GM2A	SFRP1			LOC100507507				LOC257396	TSTD1
	WLS				MT2A	NTRK2			CFLAR				PIAS2	CHST6
	TMEM86A				ZNF792	CDO1			CBLB				EVI5L	TNFRSF10A
	SPEG				ATP8A1	RNF150			PLPP6				SP2-AS1	DRAXIN
	PIEZO2				FMNL3	ZNF331			EBF1				RNASE4	MAL
	GPI_1				IGF2BP3	FREM2			SELENOW				LOC107985388	ADPRH
	DNAJC6				BMF	CSAG1			LINC01444				RNU5E-1	DLGAP1
	FIBCD1				GPSM1	TOX3			SRD5A3				PHLDA3	SERP2
	PDIA5				SERPINE2	RORB			ADAMTS5				C10orf90	CNR1
	FUT8				FAM171A1	ZNF470			KIAA1671				IMPACT	C1orf226
	MAFB				TAGLN3	SLCO1B3			CPPED1				TMEM150A	SLCO1B7
	SLCO4A1				LOC283788	ZIK1			TMEM260				ZNF385D	OPLAH
	C10orf55				MAP7D2	FUCA2			ZFYVE26				CREBRF	HOXB3
	EFCAB13				C4orf47	ITGB4			DAGLA				CRELD1	AIF1L
	BBOF1				HMGA2-AS1	ZNF606			C10orf25					PGM5
	F2RL1				FMO4	LOC105374020			CLMP					DAPK2
	SNTB1				DNAH7	SEPTIN6			PBX1					ELAVL2
	ITGA5				MKLN1-AS	GPM6B			LOC644656					FREM2
	GASAL1				SMIM30	COL18A1			DNAJC6					TMPRSS3
	C4orf3				PORCN	ZNF569			MIR100HG					DDIT4L
	BBS5				ABCA2	AGPAT2			SH3D21					GMPR
	PAPLN				IFT27	ARAP2			LMO7					NTRK2
	TMEM254				ZNF395	ZNF808			YPEL5					RGS16
	NPAS2				RARG	SOX21-AS1			PPP3CC					C9orf72
	ADAMTS6				PIAS2	ADGRL3			REEP2					GLI2
	MYO5A				FLJ22447	ALX4			QSOX1					TXK
	KIAA1324				MXD4	PRR15			IMMP2L					SLC35F1
	MARCH2				ARHGEF6	PPFIA2			SDAD1P1					ASRGL1
	RPL22L1				GAP43	ZFP28			LOC100129484					HRH2
	FOXC2				CAV1	TINAGL1			KBTBD8					SLC38A3
	HBEGF				SCRN2	LINC00052			SUMF1					ICA1
	SGK1				DNM1	DACH1			ATP8B1					ITGB4
	SNAPC1				LINC02381	ZNF83			SPRED2					GPM6B
	ZNF365				NFKBIZ	SLC16A14			ACCS					FRAS1
	SDSL				VPS37D	PNMA8A			BCYRN1					KRT15
	KDM5D				GPR162	LIPG			RAD51B					COL9A3
	MICAL2				MXI1	PATJ			LOC112268274					MSI1
	SEMA3B				ARHGAP24	ZNF829								GPM6A
	PSD4				AJM1	PRSS35								SLC12A7
	COLEC10				COPZ2	GBP5								ARSD
	ECE1				TMCC1-AS1	DMRTA1								KRT80
	SYT1				ALG10B	NR2E1								COL18A1
	TNFSF9				NAGS	CACNG4								ARHGEF4
	PHACTR1				PDZRN3	CPVL								FZD3
	PLEKHG4B				SCN1B	MUC15								SYTL5
	PLAG1				NUMB	PIPOX								DMTN
	BEAN1				EDEM2	CNR1								MID2
	HSD17B12				BEX3	EXD2								FBXO27
	UTY				SNAI2	PCDH10								RAET1L
	GJA1				VAT1L	RASSF2								PFKFB2
	ITIH4				PPL	ZNF551								PLAU
	CRIP2				NIM1K	PRICKLE1								ZNF423
	CDCP1				MAN1A1	MAGEA6								WT1
	ZC3H12B				PCDHGC4	FGFR2								TSPAN2
	LCTL				ARPC1B	NAV3								RAPGEF5
	PRRG4				CCDC151	CAVIN2								KRT86
	ZFY				LOC107986127	PDGFD								MARC2
	USP53				OTULINL	KCNK1								GALNT13
	LOC105372707				MHENCR	VWDE								IGFBP2
	CPNE7				BMT2	MAGEA3								AUTS2
	PCDHB10				RIN2	ZNF160								KRT8
	ADORA1				CPQ	SOX2								PCYT1B
	SLC30A1				SMPD1	MTMR1								LGR6
	THBS3				GGT1	PCDH19								TSHZ2
	SLC2A3				TSC22D4	PAX7								PLEKHG1
	P2RY6				LINC00839	RPS4Y1								PDPN
	RGS2				CARMIL2	PDGFB								DMRTA1
	RTN1				SLC66A3	SOX3								STAG2
	ABHD14A				GNG12-AS1	LINGO2								LNCAROD
	ADAM23				LRFN3	ZNF260								GRIK4
	ZBTB47				PCCA	MAGEA12								LOC105372338
	C19orf71				NPR2	SOX21								ILDR2
	SYTL4				MVB12B	FABP7								COL11A1
	TRABD2A				STEAP2	SOX2-OT								SYNGR1
	SLFN12				PDIA5	SCD5								ZDHHC12
	SETBP1				ORAI2	E2F7								VAT1L
	DUSP1				BICC1	FRAS1								GJB2
	SLC22A23				IKZF2	GPC4								PSMD5
	SPHK1				SVIL	PADI2								CDH3
	LAMB2				C19orf71	SOX11								KLHL9
	DEPTOR				LTBP2	GFRA1								TIMP4
	GREM2				LINC-PINT	IRX1								NES
	IFIT2				RSU1	FOCAD								NRARP
	DCBLD2				ELL2	POU3F4								LIPG
	FCRLB				APOBEC3D	KRT81								FGFR2
	MOK				RNF144A	MPDZ								GPX7
	NAGS				CELSR3	ANXA3								LINP1
	TRIM22				TBX3	FGFR3								HOXB7
	IGFBP6				BDNF	PCDH20								RCAN2
	TNFRSF19				PRTFDC1	NEFL								ZNF594
	AFF3				LOC100507156	RIPOR2								SNX10
	PHLDA3				SLC6A6	MTAP								PCSK5
	LOC101926887				ANKRD34A	CNTN1								CTSZ
	RANBP3L				DUXAP8	EPHA3								SFN
	FAM161B				SLC26A2	COL11A1								LOC105371453
	SH3PXD2A				TPP1	NEDD9								IFNLR1
	PIK3IP1				ETFB	FLG								POU3F3
	NEURL1B				GLRX	GPM6A								CPA6
	FST				PLD3									LRCH2
	GLRX				GJA1									SULF2
	RND3				NCOA3									FGD4
	PLAT				LOC105370333									ULK2
	TRIM54				HEG1									HIST1H4D
	CREB5				ORAI3									RAB42
	PXYLP1				SLC35E4									DSC2
	TSPAN32				ANTXR2									TLR8-AS1
	HSD3B7				CETN2									EPHX4
	CDH13				OSBPL1A									TMEM132D
	SKIDA1				MAST3									SIM1
	RIN1				ARTN									CX3CL1
	DYNLT3				SLC2A3									CDO1
	DGKG				TGFBI									FOXS1
	NEK10				PRRT2									DRD2
	PLA2G6				PLA2G4C									FOCAD
	CYSTM1				ACSF2									HIST1H2BB
	SH3D21				LRRC8E									HIST1H3C
	CREB3L1				BRI3									TFCP2L1
	CD59				ROM1									LDOC1
	MYO1E				GDF15									L3MBTL4
	TXLNGY				EPG5									SLCO1B3
	LGALS3				LOC105373581									PCDH20
	CPQ				CAPN5									CTNND2
	GLI2				WLS									LYN
	GLUL				ID1									H2AFJ
	NDRG1				ARHGAP22									RAB4A
	OLFML3				MICALCL									SOX2-OT
	DDB2				TMCO3									KRT18
	TMEM154				MOSPD3									WNK3
	MMP16				ZNF233									LRRC2
	C8orf88				DISP2									SOX21-AS1
	LOC105371441				SLC38A6									STK33
	SNPH				SMAD6									JAKMIP2-AS1
	RGS17				TEAD3									EGLN3
	CAPS				SYNE3									FABP7
	NPTXR				MVP									OGDHL
	FOXP2				SSBP4									AFF2
	IL1RAP				LAT2									PNMA8A
	IL11RA				MYOT									GALNT17
	SYN2				CA11									CADM1
	TCTA				FHAD1									NR2E1
	FOXD1				INSIG1									HS6ST2
	ANGPT2				MORN4									CPVL
	C15orf41				HAPLN3									COBL
	GPR85				PLEKHO2									OCIAD2
	MAFF				INSYN2A									LINC00707
	TRNC				SRPX									MT1E
	ENOX1				ZNF862									MAP3K9
	SDC4				WDR60									ALDH1A3
	PBX3				ARPIN									IFT74
	NRP1				CC2D2A									ZNF536
	PORCN				DOCK11									CALB1
	HIVEP3				IRAK2									CAV2
	CD9				ACSL4									CDH4
	METTL7A				RNASE4									PLEKHA7
	SUMF1				CHPF2									PPP2R2B
	ADAMTS1				CSTB									POU3F4
	EBF1				HK2									PTPN4
	GLTP				TCEAL3									TMEM200C
	ITGB3				TTLL1									ANXA3
	IFT172				ADM									VWDE
	KIF5A				BBOF1									MLLT3
	ERRFI1				NME4									ADD2
	C14orf28				TK2									MEG3
	DOCK5				A4GALT									CAAP1
	TRABD2B				PLPP4									DKK1
	LOC105377016				ITGA1									IL18
	P2RX6				XYLB									PAX7
	BDNF				SHC4									TOX3
	TRIB2				PDE4D									SPECC1
	USP40				MRAS									SALL1
	LINC00941				SLC9A7									PDGFB
	CRELD1				AGFG2									SOX3
	NHS				CALU									LINGO2
	ADRA1B				HAS2									MEG8
	EML1				LRRC17									SFRP1
	ATP6V1FNB				DAGLA									HIST1H3I
	ALCAM				TRNP1									SOX21
	IFI44L				SPATA20									IGSF3
	TPCN1				ULK4									RIPOR2
	ADGRE1				ZMAT3									SLC2A8
	SLC12A6				ZBED5-AS1									CACNG4
	GPR3				FAM210B									B3GALNT1
	NIBAN2				SUMF1									FIGNL1
	PSD3				PPP2R5B									F2RL1
	LOC102723591				GALK1									CCNA1
	GPR173				RDH5									MTAP
	MAMLD1				EHBP1L1									SDK1
	RGS3				RPS27L									GFRA1
	FBXO4				PDE5A									PLAA
	RIN3				IKBKE									PKP2
	FGF13				PDCD4									NUP210
	CCND1				LAMP1									TINAGL1
	EHD1				HAGHL									FGFR3
	IL1R1				HTR7P1									PIPOX
	CRACR2B				STC1									SOX2
	MMP24OS				SIPA1									KRT81
	ENOSF1				MYH15									PADI2
	RAPGEF3				DCAF4
	ZNF583				ABHD14A
	GLRB				WNT5B
	THSD1				ITGB1
	INSYN2A				FGF5
	HMOX1				LGMN
	ANKRD29				SNORA104
	TWSG1				ADORA1
	RNF144A				DPY19L2P2
	EPN2				HDHD2
	SEMA4B				CAMK1D
	HSPB8				RTN2
	ABCB9				TMEM260
	NACAD				CNPY4
	LHX6				WIPI1
	MARCH8				MR1
	PPP2R5B				CDC42EP2
	MMP14				MCTP1
	SEMA4F				CERCAM
	CNTNAP1				UGGT2
	SATB2				PIK3C3
	HRH1				MAP3K20
	FTCDNL1				AK4
	NUMB				IMMP2L
	NECAB1				FAM162A
	SH3BGRL3				KIAA1324
	PRRT2				RBPMS
	ACCS				CYSTM1
	FAM151B				LOC105369194
	KLF4				PLEKHO1
	SHB				DDIT4
	BNIP3L				TMEM150A
	AJM1				PLXNA4
	CCDC149				ADAMTS1
	IQCG				PCDHB7
	SLC41A2				PIK3IP1
	PTGFRN				KALRN
	TCEAL3				CTSL
	TIMP4				SETBP1
	SLC8A1				DENND3
	LGALS1				SPEF2
	LONRF3				LOC101928000
	CFLAR				INKA2-AS1
	PCDHGB2				GALNT11
	KAT2B				GABRA3
	IDS				ABCC4
	TSLP				NCS1
	CCDC136				LY96
	MAMDC2				PHLDA3
	ZMAT3				QPCTL
	GNG12-AS1				F2R
	MIR1915HG				RABAC1
	ZXDA				PCDHB2
	PPP2R3B_3				ABHD14B
	IQSEC2				TRIM46
	LOC105373311				LRMDA
	ABTB2				DOCK6
	IFT43				SPSB1
	DNAJC15				ZNHIT1
	LINC00886				PLCD1
	PRRT3				PELI3
	GSTZ1				LMO7
	LPXN				FAXDC2
	MFSD14C				MLH3
	CCDC107				BIVM
	KIF13B				DUSP3
	TK2				SIMC1
	FSCN2				TMEM91
	SPRED2				STX1A
	IRAK2				LOC103344931
	SCN1B				LOXL1
	KLF2				ARL2
	ETV5				CPED1
	POLE4				SLC1A3
	FZD6				CIB2
	HKDC1				CALCOCO1
	F11R				NDRG3
	LOC100507507				LYRM1
	CERCAM				BNIP3L
	FJX1				SAMD15
	JAK2				GSTO2
	S100A6				PPP1R14B-AS1
	ID2				SPRED3
	MBNL1-AS1				SPRY4
	KIAA1217				BEAN1
	PLXNA3				RAPGEFL1
	TGFBR3				TMBIM1
	ZFYVE1				PDK2
	GALNT18				HSF4
	EFEMP1				NR2F1
	LOC101929185				SLC6A8
	LINC01119				CCDC191
	LOC100996724				SMAD9
	ITGA2				LOC101927751
	CCDC152				GPC6
	AMH				TP53INP1
	EPAS1				CHST11
	ZBTB25				PAX3
	PDGFC				PLAU
	RAPH1				PLOD2
	SLC7A8				LOC728743
	GLIPR1				CPEB4
	FERMT1				ZNF25
	DPY19L2				SH2B2
	LGMN				PRAF2
	UNC13B				SCARNA17
	ZNF503				APBB1
	PNMA1				ABTB1
	ZNF329				C2CD2
	SH3YL1				TBL1X
	CPA4				SQOR
	CANX				ARRDC2
	SPRYD3				MAPRE3
	ARL6IP5				CAMK1
	SERINC2				ZSWIM3
	CD58				PAXIP1-AS2
	ARFGEF3				PDPN
	VIM				ZBTB47
	TRIM2				LOC171391
	CASP10				PRKCA
	FLJ32255				GSTM2
	ERO1A				STARD4-AS1
	ATP6V0E2				SASH1
	SH3RF2				STK17B
	STAC				SERPINB8
	TRNP1				CFAP69
	TMEM45A				TGFB1I1
	LOC100505715				SLC12A6
	PIP5KL1				HILPDA
	MEIS2				ERO1A
	CHURC1				ZNF425
	STOML1
	SMIM4
	TBX2
	ABALON
	GPD1L
	TGFBR1
	SLC22A15
	STRIP2
	MCUB
	KCNMA1
	ZNF404
	STK17B
	S100A10
	ANKH
	TEX9
	SLC20A1
	LTBP3
	DNM1
	CARF
	ROM1
	DDIT4
	COL6A1
	G0S2
	LRRC8E
	GSN
	IRF2BPL
	GPX1
	LIMD1
	CA11
	HOXB3
	GEM
	PICK1
	TLE3
	RASSF5
	ARHGEF40
	ACADS
	CALM1
	CDK20
	PCDHGA9
	ATP1A3
