# Supplementary material for: Expression Profiling of Glioblastoma Cell Lines Reveals Novel Extracellular Matrix-Receptor Genes Correlated With the Responsiveness of Glioma Patients to Ionizing Radiation
Source: Front Oncol. 2021 May 25;11:668090. doi: 10.3389/fonc.2021.668090 (PMC8240593; doi:10.3389/fonc.2021.668090)
Supplement: Supplementary Table 2 — Enriched KEGG pathways in each comparison of IR-resistant versus sensitive cells. All genes with padj ≤ 0.0001 and log fold change > 2 or < -2 of each comparison were subjected to pathway analysis by KEGG. [file Table_2.xlsx]

## Sheet: Enriched genes
U87MGXT98G	U87MG enrichment
geneSet	description	size	overlap	expect	enrichmentRatio	pValue	FDR	userId
hsa04512	ECM-receptor interaction	82	22	5.37957	4.08955	7.3991e+06	1.52139e+10	COL4A6;LAMA5;ITGA7;COL4A5;SPP1;TNC;COL1A2;LAMA1;THBS2;LAMC2;COL1A1;FN1;ITGA11;ITGA3;ITGA10;ITGA5;THBS3;LAMB2;SDC4;ITGB3;ITGA2;COL6A1
hsa05323	Rheumatoid arthritis	90	23	5.9044	3.8954	9.33371e+06	1.52139e+10	HLA-DRB1;HLA-DRB5;HLA-DQB1;ACP5;HLA-DQA1;ICAM1;ATP6V0D2;HLA-DPA1;TEK;CSF2;IL1B;CTSK;CXCL1;VEGFA;HLA-DMA;TGFB3;CXCL8;IL11;FOS;CCL2;CTSL;TNFSF13B;ATP6V0E2
hsa04514	Cell adhesion molecules (CAMs)	144	27	9.44705	2.85804	5.24683e+08	4.65268e+10	HLA-DRB1;HLA-DRB5;NRXN2;HLA-DQB1;NTNG1;NFASC;NLGN4Y;HLA-DQA1;CD40;ICAM1;CDH3;HLA-DPA1;NCAM1;NLGN1;PECAM1;NEGR1;SDC2;PDCD1LG2;HLA-DMA;NRXN3;VCAN;CD274;SDC4;ALCAM;CNTNAP1;F11R;CD58
hsa04510	Focal adhesion	199	33	13.0553	2.52771	5.70882e+08	4.65268e+10	HGF;COL4A6;MYL9;LAMA5;ITGA7;MAPK10;PGF;COL4A5;FYN;SPP1;TNC;COL1A2;LAMA1;THBS2;LAMC2;VEGFA;SHC3;COL1A1;FN1;FLNC;RAC2;ITGA11;ITGA3;ITGA10;SHC4;ITGA5;THBS3;LAMB2;ITGB3;CCND1;ITGA2;PDGFC;COL6A1
hsa04640	Hematopoietic cell lineage	97	21	6.36364	3.3	8.59759e+08	5.60563e+10	HLA-DRB1;HLA-DRB5;HLA-DQB1;CSF3;ANPEP;HLA-DQA1;HLA-DPA1;CSF2;IL1B;HLA-DMA;IL11;CSF1R;ITGA3;CD33;ITGA5;CD59;IL11RA;CD9;ITGB3;IL1R1;ITGA2
hsa04151	PI3K-Akt signaling pathway	354	47	23.224	2.02377	2.0914e+10	1.13633e+12	HGF;EREG;COL4A6;PIK3AP1;TGFA;CSF3;FGF5;PRLR;LAMA5;ITGA7;FGF7;PGF;TEK;COL4A5;SPP1;TNC;COL1A2;LAMA1;THBS2;LAMC2;VEGFA;COL1A1;FN1;FGF1;CDKN1A;ITGA11;CSF1R;MAGI2;MAGI1;ITGA3;ITGA10;ITGA5;SGK1;THBS3;LAMB2;CREB5;CREB3L1;ANGPT2;ITGB3;BDNF;CCND1;PPP2R5B;JAK2;ITGA2;PDGFC;DDIT4;COL6A1
hsa05144	Malaria	49	13	3.21462	4.04402	1.04884e+11	4.88458e+11	HGF;CSF3;CD40;ICAM1;IL1B;PECAM1;THBS2;SDC2;TGFB3;CXCL8;CCL2;LRP1;THBS3
hsa04933	AGE-RAGE signaling pathway in diabetic complications	99	19	6.49485	2.9254	1.82741e+11	7.44668e+11	COL4A6;ICAM1;SERPINE1;MAPK10;PLCB1;COL4A5;IL1B;COL1A2;VEGFA;COL1A1;FN1;TGFB3;CXCL8;CCL2;TGFBR2;EGR1;CCND1;JAK2;TGFBR1
hsa05418	Fluid shear stress and atherosclerosis	139	23	9.11903	2.5222	3.12887e+10	0.0011333463083544634	CYBA;ICAM1;BMPR1B;MAPK10;IL1B;PECAM1;GSTM1;VEGFA;SDC2;ASS1;FOS;GSTA4;CCL2;CTSL;RAC2;DUSP1;PLAT;SDC4;ITGB3;IL1R1;HMOX1;KLF2;CALM1
hsa05150	Staphylococcus aureus infection	56	13	3.67385	3.53852	4.93834e+10	0.0016098987202199046	HLA-DRB1;HLA-DRB5;HLA-DQB1;HLA-DQA1;FPR1;ICAM1;HLA-DPA1;CFB;C5AR1;HLA-DMA;C3AR1;CFH;C3
U87MGXT98G	T98G enrichment
geneSet	description	size	overlap	expect	enrichmentRatio	pValue	FDR	userId
hsa04015	Rap1 signaling pathway	206	21	7.86049	2.67159	3.52151e+11	0.011480129716370469	MAPK12;EGF;GNAI1;EFNA4;RGS14;ADCY9;RAC3;PARD6B;ANGPT1;RAP1GAP;PARD6G;THBS1;PDGFA;GNAO1;MAP2K6;EFNA1;ADCY1;ITGAM;PDGFB;FGFR3;PDGFD
hsa04360	Axon guidance	175	18	6.6776	2.69558	1.1437e+12	0.018642333300599168	GNAI1;EFNA4;PLXNB1;RAC3;PARD6B;WNT5B;CXCL12;PARD6G;SEMA3F;PLXNC1;EFNA1;BMP7;L1CAM;SMO;EPHA5;UNC5A;SLIT2;TRPC3
hsa00480	Glutathione metabolism	56	9	2.13683	4.21184	2.36211e+12	0.025668313305220312	GGT5;G6PD;GCLM;GPX3;PGD;GCLC;MGST2;OPLAH;GSTM3
hsa05414	Dilated cardiomyopathy (DCM)	90	11	3.43419	3.20308	5.84546e+08	0.04764049477369525	ADCY9;ITGB8;TPM2;DMD;TGFB2;ITGA6;ADCY1;ADRB1;ITGA4;CACNG4;ITGA8
hsa04514	Cell adhesion molecules (CAMs)	144	14	5.49471	2.5479	0.0011468070805014108	0.07381528422428232	NECTIN1;ITGB8;CLDN11;CDH15;VCAM1;PTPRF;ITGA6;HLA-C;CADM1;ITGAM;NRCAM;L1CAM;ITGA4;ITGA8
hsa04510	Focal adhesion	199	17	7.59339	2.23879	0.00151209202155278	0.07381528422428232	EGF;RAC3;ITGB8;THBS4;ERBB2;THBS1;MYLK4;PDGFA;BIRC3;COL4A2;COL4A1;ITGA6;LAMB4;PDGFB;ITGA4;ITGA8;PDGFD
hsa05200	Pathways in cancer	526	34	20.071	1.69399	0.0015849907655520745	0.07381528422428232	BAK1;EGF;GNAI1;ADCY9;ETS1;RAC3;NFE2L2;WNT5B;CXCL12;AXIN2;ERBB2;LRP5;NQO1;TXNRD1;PDGFA;IL15RA;CDK6;IL4R;BIRC3;TGFB2;COL4A2;COL4A1;ITGA6;MGST2;BMP4;ADCY1;DAPK2;LAMB4;IL2RB;PDGFB;SMO;GSTM3;FGFR3;CDKN2B
hsa04540	Gap junction	88	10	3.35788	2.97807	0.0018127019731769556	0.07386760540696094	EGF;GNAI1;ADCY9;PDGFA;GUCY1A2;GUCY1A1;ADCY1;ADRB1;PDGFB;PDGFD
hsa00650	Butanoate metabolism	28	5	1.06842	4.67982	0.003727538163795785	0.1110583280410062	HMGCS1;ACSM3;ACAT2;EHHADH;ALDH5A1
hsa04512	ECM-receptor interaction	82	9	3.12893	2.87638	0.0038477630177837785	0.1110583280410062	ITGB8;THBS4;THBS1;COL4A2;COL4A1;ITGA6;LAMB4;ITGA4;ITGA8
U87MGXU251MG	U87MG enrichment
geneSet	description	size	overlap	expect	enrichmentRatio	pValue	FDR	userId
hsa05323	Rheumatoid arthritis	90	21	6.06105	3.46474	3.50117e+09	1.14138e+12	HLA-DRB5;HLA-DRB1;ACP5;HLA-DQB1;MMP3;IL1B;CXCL1;HLA-DPA1;HLA-DMA;ATP6V0D2;CTSK;HLA-DQA1;TEK;MMP1;TNFSF13B;CSF1;ICAM1;IL6;CXCL8;FOS;CTSL
hsa04610	Complement and coagulation cascades	79	18	5.32026	3.3833	3.48833e+10	5.68308e+11	BDKRB1;BDKRB2;MASP1;ITGAX;C3;SERPINB2;C1S;F2RL2;CFB;C3AR1;SERPINE1;SERPIND1;C5AR1;PROS1;TFPI;PROCR;F2R;PLAU
hsa04640	Hematopoietic cell lineage	97	20	6.53247	3.06163	5.22982e+09	5.68308e+11	HLA-DRB5;CSF3;HLA-DRB1;CD33;HLA-DQB1;ITGB3;IL1B;HLA-DPA1;HLA-DMA;HLA-DQA1;IL1R1;ITGA2;CSF1;IL6;ITGA5;IL11RA;ANPEP;CSF1R;MME;ITGA1
hsa04510	Focal adhesion	199	31	13.4017	2.31315	8.41758e+08	6.86033e+11	COL6A3;MYL9;HGF;FLNC;ITGB3;PDGFRB;RAC2;COL1A1;ITGA11;FN1;LAMA3;ITGA2;LAMC2;PARVB;MYLK;PARVG;VEGFC;ITGA5;LAMA4;MAPK10;ITGA10;THBS2;LAMB1;THBS3;VAV3;SRC;CAV1;ITGA1;SHC4;ITGB1;PRKCA
hsa05150	Staphylococcus aureus infection	56	14	3.77132	3.71223	1.37591e+09	8.97094e+11	HLA-DRB5;FPR1;HLA-DRB1;MASP1;HLA-DQB1;C3;HLA-DPA1;C1S;HLA-DMA;HLA-DQA1;CFB;C3AR1;ICAM1;C5AR1
hsa04015	Rap1 signaling pathway	206	30	13.8731	2.16246	4.44617e+11	0.0024157536539918256	FPR1;ADCY8;HGF;FGF7;INSR;ITGB3;PDGFRB;RAC2;TEK;RAPGEF3;CSF1;FGF1;APBB1IP;LAT;GRIN2A;PLCB4;VEGFC;PLCB1;RAP1GAP;EFNA5;CSF1R;SRC;RRAS;ID1;MRAS;SIPA1;ITGB1;FGF5;F2R;PRKCA
hsa04142	Lysosome	123	21	8.28344	2.53518	6.27065e+10	0.002879502814532253	ACP5;CD68;ATP6V0D2;CTSK;AP3B2;CTSF;SGSH;NPC1;CTSB;CTSS;CTSA;AP1S1;GALNS;GM2A;ABCA2;SMPD1;TPP1;SUMF1;LAMP1;LGMN;CTSL
hsa05144	Malaria	49	12	3.29991	3.63647	7.06626e+10	0.002879502814532253	CSF3;HGF;IL1B;GYPC;CD40;LRP1;PECAM1;ICAM1;IL6;CXCL8;THBS2;THBS3
hsa04512	ECM-receptor interaction	82	16	5.52229	2.89735	9.226e+10	0.003234062005689542	COL6A3;ITGB3;COL1A1;ITGA11;FN1;LAMA3;ITGA2;LAMC2;ITGA5;LAMA4;ITGA10;THBS2;LAMB1;THBS3;ITGA1;ITGB1
hsa05032	Morphine addiction	91	17	6.1284	2.77397	9.92044e+10	0.003234062005689542	ADCY8;PDE1B;GABRG3;CACNA1A;PDE7B;GABRQ;PDE2A;GABRB1;PDE1A;PDE4C;ARRB1;GNG11;PDE4B;PDE4D;ADORA1;GABRA3;PRKCA
U87MGXU251MG	U251MG enrichment
geneSet	description	size	overlap	expect	enrichmentRatio	pValue	FDR	userId
hsa04360	Axon guidance	175	24	8.388	2.86123	2.7218e+10	8.87307e+11	RAC3;SLIT3;PLXNB1;BMPR1B;SEMA3A;EPHA2;SEMA6A;UNC5D;EFNA1;LRRC4;PAK3;SMO;LRRC4C;SLIT2;L1CAM;SEMA3F;EPHA6;TRPC3;CXCR4;NTN1;UNC5C;EPHA5;EPHA7;EPHA3
hsa04514	Cell adhesion molecules (CAMs)	144	18	6.90213	2.60789	1.66023e+12	0.0270618110851788	NCAM1;SDC3;PTPRF;NLGN1;CDH3;LRRC4;ITGB8;CDH4;CLDN4;CADM1;ITGA6;LRRC4C;L1CAM;NRCAM;ITGA4;NLGN4X;CD34;CNTN1
hsa04810	Regulation of actin cytoskeleton	213	22	10.2094	2.15488	5.27283e+11	0.04652263671963297	TMSB4X;PDGFRA;RAC3;MYLK2;EZR;EGF;IQGAP2;ITGB8;LPAR4;PDGFA;PAK3;ITGA6;CHRM3;CXCR4;ARHGEF4;FGF9;ITGA4;ITGB4;FGFR2;PDGFD;PDGFB;FGFR3
hsa05412	Arrhythmogenic right ventricular cardiomyopathy (ARVC)	72	11	3.45106	3.18742	5.7083e+11	0.04652263671963297	SLC8A1;RYR2;ITGB8;PKP2;ITGA6;DMD;ITGA4;DSP;DSC2;ITGB4;CACNG4
hsa04151	PI3K-Akt signaling pathway	354	31	16.9677	1.827	7.73605e+11	0.05043901341637183	PGF;PPP2R2B;PDGFRA;COL4A1;SPP1;PKN3;COL4A2;PPP2R1B;CDK6;EPHA2;MYB;EFNA1;EGF;ITGB8;COL4A3;PIK3CG;TLR4;LPAR4;PDGFA;ITGA6;COL4A4;KIT;FGF9;COL9A3;ITGA4;NTRK2;ITGB4;FGFR2;PDGFD;PDGFB;FGFR3
hsa04974	Protein digestion and absorption	90	12	4.31383	2.78175	0.00113797160409157	0.0618297904889753	SLC8A1;COL4A1;COL4A2;COL17A1;COL4A3;SLC15A1;COL4A4;COL24A1;COL9A3;COL14A1;COL18A1;COL11A1
hsa04015	Rap1 signaling pathway	206	20	9.87388	2.02555	0.0019998500921490914	0.09313587572008625	PGF;PDGFRA;RAPGEF5;MAP2K6;RAC3;RGS14;EPHA2;EFNA1;EGF;RAPGEF4;LPAR4;PDGFA;KIT;FGF9;DRD2;CNR1;FGFR2;PDGFD;PDGFB;FGFR3
hsa00260	Glycine, serine and threonine metabolism	40	7	1.91726	3.65105	0.0025955571793790932	0.10576895505969805	PSAT1;CTH;GATM;GLDC;ALDH7A1;CHDH;PIPOX
hsa04510	Focal adhesion	199	19	9.53836	1.99196	0.0031033497994111814	0.11241022606756057	PGF;PDGFRA;COL4A1;RAC3;SPP1;COL4A2;MYLK2;EGF;ITGB8;COL4A3;PDGFA;PAK3;ITGA6;COL4A4;COL9A3;ITGA4;ITGB4;PDGFD;PDGFB
hsa04512	ECM-receptor interaction	82	10	3.93038	2.54428	0.005549059029531844	0.18089932436273812	COL4A1;SPP1;COL4A2;ITGB8;COL4A3;ITGA6;COL4A4;COL9A3;ITGA4;ITGB4
U138MGXT98G	U138MG enrichment
geneSet	description	size	overlap	expect	enrichmentRatio	pValue	FDR	userId
hsa04510	Focal adhesion	199	31	9.51172	3.25914	3.95848e+06	1.0192e+09	MYL9;HGF;LAMA1;LAMA2;COL1A2;COL1A1;THBS2;MAPK10;PDGFRA;LAMC2;COL4A5;TNC;ITGA10;FYN;SPP1;FN1;LAMA5;PDGFC;ITGA11;THBS3;ITGA7;ITGA3;VEGFA;CAV1;SHC2;LAMA4;CCND1;LAMB2;FLNC;ITGA5;VEGFC
hsa04512	ECM-receptor interaction	82	19	3.9194	4.84768	6.25279e+06	1.0192e+09	LAMA1;LAMA2;COL1A2;COL1A1;THBS2;LAMC2;COL4A5;TNC;ITGA10;SPP1;FN1;LAMA5;ITGA11;THBS3;ITGA7;ITGA3;LAMA4;LAMB2;ITGA5
hsa04151	PI3K-Akt signaling pathway	354	41	16.9203	2.42312	8.8107e+07	9.5743e+09	FGF5;HGF;EREG;PRLR;LAMA1;LAMA2;FGF7;COL1A2;COL1A1;TGFA;THBS2;ERBB4;PDGFRA;LPAR3;GHR;LAMC2;COL4A5;TNC;ITGA10;MAGI2;SPP1;FN1;LAMA5;PDGFC;ITGA11;THBS3;ITGA7;ITGA3;VEGFA;CSF1R;MAGI1;LAMA4;CDKN1A;CCND1;LAMB2;CREB3L1;FGF1;CREB5;ITGA5;BDNF;VEGFC
hsa04933	AGE-RAGE signaling pathway in diabetic complications	99	19	4.73196	4.01525	1.60846e+09	1.3109e+11	ICAM1;SERPINE1;PLCB1;COL1A2;COL1A1;MAPK10;STAT5A;COL4A5;CXCL8;FN1;IL1B;F3;VEGFA;TGFB3;COL3A1;CCND1;TGFBR2;EGR1;VEGFC
hsa05146	Amoebiasis	96	18	4.58857	3.92279	4.93525e+08	3.21779e+10	SERPINB1;PLCB1;IL1R2;LAMA1;LAMA2;COL1A2;COL1A1;LAMC2;COL4A5;CXCL8;FN1;LAMA5;IL1B;TGFB3;IL1R1;LAMA4;COL3A1;LAMB2
hsa04514	Cell adhesion molecules (CAMs)	144	21	6.88285	3.05106	4.13965e+09	2.24921e+12	NFASC;NTNG1;ICAM1;CNTN1;NCAM1;NLGN4X;NRXN2;NLGN4Y;NEGR1;NLGN1;CNTNAP2;LRRC4C;PECAM1;SDC2;ALCAM;VCAN;JAM2;PDCD1LG2;NCAM2;CNTNAP1;CD274
hsa05200	Pathways in cancer	526	48	25.1415	1.90919	8.24818e+09	3.84129e+11	ADCY8;FGF5;HGF;PLCB1;LAMA1;LAMA2;FGF7;TGFA;CTNNA2;MAPK10;DCC;PDGFRA;MMP1;LPAR3;PPARG;PTGS2;LAMC2;PAX8;GSTM1;STAT5A;COL4A5;BDKRB1;CXCL8;TCF7L2;FN1;LAMA5;NOTCH3;WNT7B;PTGER2;ITGA3;DDB2;VEGFA;FZD8;TGFB3;GSTA4;CSF1R;LAMA4;CDKN1A;CCND1;TGFBR2;LAMB2;FGF1;GLI1;CAMK2D;HIF1A;EPAS1;IL15;VEGFC
hsa05202	Transcriptional misregulation in cancer	186	23	8.89035	2.58708	2.38981e+10	9.73848e+11	CDKN2C;BCL2A1;IL1R2;ERG;GRIA3;PPARG;PAX8;ETV1;DUSP6;MEF2C;CXCL8;HMGA2;MMP3;DDB2;CSF1R;UTY;CDKN1A;NFKBIZ;IGFBP3;TGFBR2;PBX3;CDK14;PBX1
hsa05165	Human papillomavirus infection	339	33	16.2034	2.03661	6.82944e+10	0.002473775565464958	LAMA1;LAMA2;COL1A2;COL1A1;THBS2;PTGS2;LAMC2;COL4A5;TNC;ITGA10;SPP1;TCF7L2;FN1;LAMA5;NOTCH3;ITGA11;THBS3;WNT7B;OASL;MAML3;ITGA7;ITGA3;VEGFA;FZD8;MAGI1;LAMA4;CDKN1A;CCND1;LAMB2;CREB3L1;CREB5;ITGA5;HDAC9
hsa05144	Malaria	49	10	2.34208	4.26971	8.47708e+09	0.0027635267701662694	HGF;ICAM1;THBS2;PECAM1;SDC2;CXCL8;THBS3;IL1B;TGFB3;LRP1
U138MGXT98G	T98G enrichment
geneSet	description	size	overlap	expect	enrichmentRatio	pValue	FDR	userId
hsa05322	Systemic lupus erythematosus	133	22	6.17901	3.56044	1.6205e+09	5.28284e+10	HIST1H3F;HIST1H3G;HIST1H2AI;HIST1H4A;HIST1H2BH;HIST1H2BE;HIST1H4H;HIST1H2BI;HIST1H2AH;C1S;HIST1H2AE;HIST1H2BL;HIST1H2BG;HIST1H3A;HIST1H4L;HIST1H2AJ;HIST1H3J;HIST1H2BB;HIST1H2BM;HIST1H3C;HIST1H4D;HIST1H3I
hsa05034	Alcoholism	180	22	8.36257	2.63077	2.7917e+09	0.004550471638402165	HIST1H3F;HIST1H3G;HIST1H2AI;HIST1H4A;HIST1H2BH;HIST1H2BE;HIST1H4H;HIST1H2BI;HIST1H2AH;HIST1H2AE;HIST1H2BL;HIST1H2BG;DRD2;HIST1H3A;HIST1H4L;HIST1H2AJ;HIST1H3J;HIST1H2BB;HIST1H2BM;HIST1H3C;HIST1H4D;HIST1H3I
hsa01523	Antifolate resistance	31	8	1.44022	5.55471	6.16711e+09	0.006701589548478992	SLC19A1;ABCC4;DHFR;ABCC2;IL6;ABCC1;ABCG2;ABCC3
hsa05202	Transcriptional misregulation in cancer	186	21	8.64132	2.43018	1.35736e+10	0.011062490993249963	HIST1H3F;HIST1H3G;EYA1;IL6;MITF;BIRC3;IGF1R;FLI1;IL2RB;TSPAN7;ITGAM;PLAU;WT1;HIST1H3A;MAF;HIST1H3J;HPGD;PAX3;MLLT3;HIST1H3C;HIST1H3I
hsa00480	Glutathione metabolism	56	10	2.60169	3.84366	2.16444e+12	0.014112149166318179	MGST1;GSR;PGD;GCLM;G6PD;GCLC;GPX3;GSTM3;OPLAH;GGT5
hsa00340	Histidine metabolism	23	6	1.06855	5.61509	4.95879e+11	0.02694275471654025	HNMT;ALDH3A2;ALDH3A1;AOC1;ALDH2;ALDH1A3
hsa04360	Axon guidance	175	17	8.13027	2.09095	0.0030708677076304314	0.14301469609821724	WNT5A;PLXNA2;BOC;RAC2;EFNA1;EPHA4;TRPC3;EPHB2;PLXNC1;SMO;PARD6B;SEMA4D;CXCL12;FZD3;UNC5A;L1CAM;BMP7
hsa00561	Glycerolipid metabolism	61	8	2.83398	2.82288	0.0068396684287233	0.2787164884704745	GLA;GK;DGKD;ALDH3A2;PNPLA3;PLPP1;AKR1B10;ALDH2
hsa00100	Steroid biosynthesis	19	4	0.882715	4.53147	0.010190007153022429	0.3572850978790449	HSD17B7;MSMO1;DHCR7;DHCR24
hsa00030	Pentose phosphate pathway	30	5	1.39376	3.58742	0.011485695023770504	0.3572850978790449	TKT;GPI;PGD;TALDO1;G6PD
U138MGXU251MG	U138MG enrichment
geneSet	description	size	overlap	expect	enrichmentRatio	pValue	FDR	userId
hsa04510	Focal adhesion	199	30	9.11206	3.29234	5.74803e+06	1.37675e+09	MYL9;COL6A3;FLNC;COL1A1;PDGFRB;HGF;SHC2;ITGA11;ITGA10;LAMA2;VEGFC;LAMC2;FN1;LAMA4;THBS2;CHAD;CAV1;THBS3;LAMB1;ITGA5;ITGA1;COL1A2;PARVB;MAPK10;PDGFRA;THBS1;PARVG;ERBB2;LAMC1;SHC1
hsa04151	PI3K-Akt signaling pathway	354	42	16.2094	2.59109	8.44629e+06	1.37675e+09	COL6A3;FGF7;COL1A1;PDGFRB;CREB3L1;HGF;INSR;ITGA11;EREG;ITGA10;LAMA2;VEGFC;LAMC2;FN1;LAMA4;FGF5;THBS2;CHAD;LPAR3;THBS3;CSF1;LAMB1;EFNA5;ITGA5;IL4R;ITGA1;COL1A2;F2R;GNG11;PDGFRA;THBS1;GHR;FGF1;CDKN1A;CSF1R;FLT3LG;ERBB2;LPAR1;BDNF;ANGPT1;MAGI2;LAMC1
hsa04512	ECM-receptor interaction	82	18	3.75472	4.79397	2.00954e+08	2.1837e+09	COL6A3;COL1A1;ITGA11;ITGA10;LAMA2;LAMC2;FN1;LAMA4;THBS2;CHAD;THBS3;LAMB1;ITGA5;ITGA1;HSPG2;COL1A2;THBS1;LAMC1
hsa05146	Amoebiasis	96	17	4.39577	3.86736	1.30996e+10	1.06762e+12	COL1A1;COL3A1;IL1R1;RAB7B;IL1R2;LAMA2;IL1B;LAMC2;FN1;LAMA4;PLCB1;CXCL8;PLCB4;LAMB1;COL1A2;HSPB1;LAMC1
hsa05200	Pathways in cancer	526	47	24.0852	1.95141	5.66475e+09	3.69341e+12	ADCY8;MMP1;FGF7;PTGER2;PDGFRB;BDKRB1;PTGS2;PPARG;HGF;NOTCH3;LAMA2;CTNNA2;VEGFC;LAMC2;FN1;LAMA4;PLCB1;FGF5;EPAS1;CXCL8;LPAR3;FZD2;SMAD4;PLCB4;WNT5B;LAMB1;ALK;IL4R;MMP2;F2R;GNG11;MAPK10;PDGFRA;GLI1;PAX8;EDNRA;HMOX1;FZD8;FGF1;TCF7;GSTM2;CDKN1A;CSF1R;FLT3LG;ERBB2;LPAR1;LAMC1
hsa04015	Rap1 signaling pathway	206	25	9.43259	2.65039	6.93925e+09	3.77032e+12	ADCY8;FGF7;PDGFRB;HGF;INSR;RAPGEF3;VEGFC;PLCB1;FGF5;LPAR3;DOCK4;GRIN2A;PLCB4;CSF1;MRAS;EFNA5;F2R;RRAS;PDGFRA;THBS1;FGF1;CSF1R;LPAR1;ANGPT1;MAGI2
hsa04933	AGE-RAGE signaling pathway in diabetic complications	99	16	4.53314	3.52956	9.22997e+09	3.91457e+11	COL1A1;COL3A1;SERPINE1;ICAM1;EGR1;IL1B;VEGFC;FN1;PLCB1;CXCL8;SMAD4;PLCB4;MMP2;COL1A2;MAPK10;VCAM1
hsa05144	Malaria	49	11	2.24367	4.90267	9.60632e+09	3.91457e+11	GYPC;HGF;ICAM1;LRP1;PECAM1;IL1B;THBS2;CXCL8;THBS3;THBS1;VCAM1
hsa04010	MAPK signaling pathway	295	31	13.5078	2.29496	1.12786e+11	4.08536e+11	FGF7;FLNC;PDGFRB;HGF;INSR;IL1R1;CACNA1G;EREG;IL1B;VEGFC;PLA2G4A;FGF5;CACNB4;ARRB1;CSF1;MRAS;EFNA5;RRAS;MAPK10;PDGFRA;DUSP4;FGF1;CSF1R;FLT3LG;DUSP1;ERBB2;BDNF;MAP3K3;HSPB1;ANGPT1;MAP3K20
hsa04072	Phospholipase D signaling pathway	146	19	6.68523	2.84209	3.38709e+10	0.0011041906497892384	ADCY8;PDGFRB;INSR;SHC2;RAPGEF3;PLPP3;PLCB1;PLA2G4A;CXCL8;LPAR3;PLCB4;MRAS;DGKI;F2R;SPHK1;RRAS;PDGFRA;LPAR1;SHC1
U138MGXU251MG	U251MG enrichment
geneSet	description	size	overlap	expect	enrichmentRatio	pValue	FDR	userId
hsa04360	Axon guidance	175	24	10.4499	2.29668	1.04372e+12	0.03402511393632057	SEMA6B;BOC;EFNB2;SEMA3A;EPHA2;LRRC4C;SRGAP3;PARD6A;LRRC4;UNC5D;PARD6B;EPHB2;CXCL12;EPHA3;SLIT3;PLXNA2;UNC5C;SEMA4D;PAK3;NTN1;ABLIM1;CXCR4;L1CAM;FZD3
hsa04390	Hippo signaling pathway	154	20	9.19588	2.17489	7.92953e+11	0.1292513632635952	NF2;WWTR1;TGFB3;TGFB2;PATJ;WNT9A;BMP2;FZD6;PARD6A;GDF5;PARD6B;WWC1;BMP4;BMP6;AMOT;LLGL2;GLI2;FZD3;PPP2R2B;SOX2
hsa05202	Transcriptional misregulation in cancer	186	22	11.1067	1.98078	0.0015614691583567541	0.16967964854143397	EYA1;FLI1;HOXA11;PDGFA;FOXO1;RUNX1T1;PLAT;IGF1R;SPINT1;MAF;PAX3;TMPRSS2;JUP;HIST1H3A;HIST1H3J;PLAU;WT1;HIST1H3C;MLLT3;PAX7;HIST1H3I;CCNA1
hsa04514	Cell adhesion molecules (CAMs)	144	18	8.59874	2.09333	0.0022088285813627317	0.18001952938106264	ITGB8;SDC3;CD274;LRRC4C;NECTIN1;LRRC4;NLGN4X;CLDN4;CNTN1;NRXN3;NRCAM;F11R;CD34;PTPRF;L1CAM;CDH3;CADM1;CDH4
hsa05034	Alcoholism	180	20	10.7484	1.86074	0.0051680107507059425	0.2587132883136817	HDAC9;SHC3;HIST1H4H;HIST4H4;HIST1H2BE;HIST1H2AE;HIST1H2BL;HIST1H2AH;HIST1H2BG;HIST1H4I;HIST1H3A;H2AFY2;HIST1H3J;NTRK2;HIST1H4D;DRD2;HIST1H2BB;HIST1H3C;H2AFJ;HIST1H3I
hsa04015	Rap1 signaling pathway	206	22	12.301	1.78848	0.005546591289532943	0.2587132883136817	PLCE1;LPAR4;AFDN;EPHA2;PARD6A;RGS14;PGF;PDGFA;PARD6B;RAPGEF4;IGF1R;PDGFD;TIAM1;FGF10;SKAP1;FGF9;CNR1;RAPGEF5;FGFR2;DRD2;PDGFB;FGFR3
hsa05322	Systemic lupus erythematosus	133	16	7.94189	2.01463	0.005555193307348993	0.2587132883136817	HIST1H4H;HIST4H4;HIST1H2BE;HIST1H2AE;HIST1H2BL;HIST1H2AH;HIST1H2BG;HIST1H4I;HIST1H3A;H2AFY2;HIST1H3J;HIST1H4D;HIST1H2BB;HIST1H3C;H2AFJ;HIST1H3I
hsa04810	Regulation of actin cytoskeleton	213	22	12.719	1.7297	0.008170493190614914	0.3130943881291355	VAV3;ITGB8;LPAR4;MYLK2;SPATA13;PDGFA;EZR;ITGA7;TMSB4X;CYFIP2;CXCL12;PDGFD;TIAM1;PAK3;FGF10;CXCR4;FGF9;ITGB4;ARHGEF4;FGFR2;PDGFB;FGFR3
hsa00260	Glycine, serine and threonine metabolism	40	7	2.38854	2.93066	0.0086437101017246	0.3130943881291355	PHGDH;PSAT1;CTH;GATM;GLDC;CHDH;PIPOX
hsa05412	Arrhythmogenic right ventricular cardiomyopathy (ARVC)	72	10	4.29937	2.32592	0.009962784901052846	0.3247867877743228	ITGB8;SLC8A1;ITGA7;DSP;JUP;DSG2;ITGB4;DSC2;CACNG4;PKP2
U87MG+U138MGXT98G+U251MG	U87MG+U138MG enrichment
geneSet	description	size	overlap	expect	enrichmentRatio	pValue	FDR	userId
hsa05144	Malaria	49	9	1.08247	8.31429	9.70117e+08	3.16258e+11	HGF;CSF3;ICAM1;IL1B;PECAM1;THBS2;CXCL8;LRP1;THBS3
hsa04512	ECM-receptor interaction	82	10	1.81149	5.52033	1.1456e+11	0.001867322413056316	COL1A1;LAMC2;THBS2;FN1;ITGA10;ITGA11;THBS3;LAMA4;ITGA5;ITGA3
hsa04024	cAMP signaling pathway	199	14	4.39617	3.18459	1.20637e+12	0.009831874807786523	MYL9;ADCY8;CAMK2A;ADCYAP1R1;PTGER2;GRIA3;MAPK10;PDE4B;RAPGEF3;GRIN2A;EDNRA;ADORA1;BDNF;RRAS
hsa04510	Focal adhesion	199	14	4.39617	3.18459	1.20637e+12	0.009831874807786523	MYL9;HGF;COL1A1;LAMC2;THBS2;FN1;ITGA10;ITGA11;MAPK10;THBS3;LAMA4;ITGA5;CAV1;ITGA3
hsa05150	Staphylococcus aureus infection	56	7	1.23711	5.65833	2.10886e+12	0.012958745047146503	HLA-DRB5;HLA-DRB1;FPR1;ICAM1;CFB;CFH;C3AR1
hsa04640	Hematopoietic cell lineage	97	9	2.14286	4.2	2.72619e+12	0.012958745047146503	HLA-DRB5;HLA-DRB1;CSF3;ANPEP;IL1B;IL1R2;ITGA5;CSF1R;ITGA3
hsa04151	PI3K-Akt signaling pathway	354	19	7.82032	2.42957	2.81339e+11	0.012958745047146503	HGF;CSF3;EREG;FGF7;COL1A1;LAMC2;THBS2;FN1;ITGA10;ITGA11;FGF1;THBS3;CDKN1A;LAMA4;ITGA5;CSF1R;BDNF;ITGA3;PPP2R5B
hsa04933	AGE-RAGE signaling pathway in diabetic complications	99	9	2.18704	4.11515	3.18006e+12	0.012958745047146503	COL1A1;SERPINE1;ICAM1;IL1B;PLCB1;FN1;MAPK10;CXCL8;EGR1
hsa04726	Serotonergic synapse	115	9	2.5405	3.54261	9.56302e+11	0.03185627350636452	CACNA1A;KCND2;PTGS2;PLCB1;GABRB1;PTGS1;MAOA;RAPGEF3;DUSP1
hsa04923	Regulation of lipolysis in adipocytes	54	6	1.19293	5.02963	0.0011398333478956912	0.03185627350636452	ADCY8;PTGS2;PRKG1;PTGS1;MGLL;ADORA1
U87MG+U138MGXT98G+U251MG	T98G+U251MG enrichment
geneSet	description	size	overlap	expect	enrichmentRatio	pValue	FDR	userId
hsa04015	Rap1 signaling pathway	206	8	2.53742	3.15281	0.0037394816486834292	0.6184605859802277	RGS14;PARD6B;EFNA1;PDGFA;PDGFD;DRD2;PDGFB;FGFR3
hsa04810	Regulation of actin cytoskeleton	213	8	2.62364	3.04919	0.004576631963582267	0.6184605859802277	MYLK4;PDGFA;PAK3;ARHGEF4;PDGFD;ITGB4;PDGFB;FGFR3
hsa04510	Focal adhesion	199	7	2.4512	2.85575	0.011131402744619212	0.6184605859802277	MYLK4;PDGFA;PAK3;COL9A3;PDGFD;ITGB4;PDGFB
hsa04390	Hippo signaling pathway	154	6	1.89691	3.16304	0.011593328084941623	0.6184605859802277	WWC1;PARD6B;TGFB2;AMOT;BMP4;LLGL2
hsa00260	Glycine, serine and threonine metabolism	40	3	0.492703	6.08886	0.012860018344334812	0.6184605859802277	PSAT1;CTH;PIPOX
hsa01521	EGFR tyrosine kinase inhibitor resistance	79	4	0.973089	4.11062	0.016051130183507012	0.6184605859802277	PDGFA;PDGFD;PDGFB;FGFR3
hsa05410	Hypertrophic cardiomyopathy (HCM)	83	4	1.02236	3.91252	0.018918965188283288	0.6184605859802277	TGFB2;TPM2;ITGB4;CACNG4
hsa04350	TGF-beta signaling pathway	84	4	1.03468	3.86594	0.0196824061111458	0.6184605859802277	TGFB2;BMP4;TGIF2;BAMBI
hsa00270	Cysteine and methionine metabolism	47	3	0.578926	5.18201	0.01984607245369241	0.6184605859802277	BCAT1;CTH;MTAP
hsa04360	Axon guidance	175	6	2.15558	2.78348	0.020601620004996213	0.6184605859802277	SEMA3A;PARD6B;EFNA1;PLXNC1;PAK3;L1CAM
