# Supplementary material for: Expression Profiling of Glioblastoma Cell Lines Reveals Novel Extracellular Matrix-Receptor Genes Correlated With the Responsiveness of Glioma Patients to Ionizing Radiation
Source: Front Oncol. 2021 May 25;11:668090. doi: 10.3389/fonc.2021.668090 (PMC8240593; doi:10.3389/fonc.2021.668090)
Supplement: Supplementary Table 3 — Clinical and expression data of LGG patients used in survival analysis. The clinical data of patients from the lower-grade glioma cohort and expression levels of the selected ECM-receptor interaction genes were downloaded from The Cancer Genome Atlas (TCGA) database (https://www.synapse.org/#!Synapse:syn2812961) and used for survival analysis. [file Table_3.xls]

## Sheet: Clinical data
Patient Identifier	Did patient start adjuvant postoperative radiotherapy?	Overall Survival Status	Overall Survival (Months)
Identifier to uniquely specify a patient.	A yes/no indicator that asks whether the patient started adjuvant postoperative radiotherapy.	Overall patient survival status.	Overall survival in months since initial diagonosis.
PATIENT_ID	RADIATION_TREATMENT_ADJUVANT	OS_STATUS	OS_MONTHS
TCGA-DB-A4X9	NO	LIVING	46.39
TCGA-DB-A4XG	NO	LIVING	72.90
TCGA-DB-A4XH	NO	LIVING	31.60
TCGA-DB-A64L	NO	LIVING	24.18
TCGA-DB-A64P	NO	LIVING	30.09
TCGA-DB-A64Q	NO	LIVING	5.98
TCGA-DB-A64R	NO	LIVING	31.37
TCGA-DB-A64S	NO	LIVING	27.43
TCGA-DB-A64U	NO	LIVING	27.79
TCGA-DB-A64V	NO	LIVING	29.20
TCGA-DB-A75P	NO	LIVING	16.16
TCGA-DH-A669	NO	DECEASED	30.19
TCGA-DH-A66F	NO	LIVING	17.18
TCGA-DH-A7US	NO	LIVING	23.19
TCGA-DU-A5TU	NO	LIVING	26.15
TCGA-DU-A5TW	NO	LIVING	24.97
TCGA-DU-A6S2	NO	LIVING	25.53
TCGA-DU-A6S3	NO	LIVING	21.55
TCGA-DU-A6S6	NO	LIVING	95.04
TCGA-DU-A6S8	NO	LIVING	22.27
TCGA-DU-A7TC	NO	LIVING	37.35
TCGA-DU-A7TG	NO	DECEASED	44.38
TCGA-E1-A7YI	NO	DECEASED	3.65
TCGA-E1-A7YO	NO	DECEASED	74.97
TCGA-E1-A7YU	NO	DECEASED	0.76
TCGA-E1-A7YW	NO	DECEASED	36.79
TCGA-E1-A7YY	NO	DECEASED	146.02
TCGA-E1-A7Z2	NO	DECEASED	13.07
TCGA-E1-A7Z3	NO	DECEASED	73.42
TCGA-E1-A7Z4	NO	DECEASED	144.94
TCGA-E1-A7Z6	NO	DECEASED	32.33
TCGA-FG-A4MT	NO	LIVING	38.24
TCGA-FG-A60J	NO	LIVING	14.75
TCGA-FG-A60K	NO	LIVING	17.81
TCGA-FG-A60L	NO	LIVING	21.52
TCGA-FG-A70Y	NO	LIVING	28.52
TCGA-FG-A710	NO	LIVING	36.63
TCGA-FG-A711	NO	DECEASED	48.65
TCGA-HT-7611	NO	LIVING	57.56
TCGA-HT-7681	NO	LIVING	44.65
TCGA-HT-8558	NO	LIVING	13.73
TCGA-HT-A616	NO	LIVING	1.81
TCGA-HT-A619	NO	LIVING	21.39
TCGA-HT-A74J	NO	LIVING	10.51
TCGA-HW-8321	NO	LIVING	42.51
TCGA-HW-8322	NO	LIVING	24.90
TCGA-HW-A5KM	NO	LIVING	20.70
TCGA-P5-A5EU	NO	LIVING	0.00
TCGA-P5-A5F2	NO	LIVING	7.95
TCGA-QH-A65S	NO	LIVING	2.53
TCGA-QH-A65V	NO	LIVING	12.61
TCGA-QH-A65Z	NO	LIVING	14.03
TCGA-QH-A6CU	NO	LIVING	14.82
TCGA-QH-A6CW	NO	LIVING	13.60
TCGA-QH-A6CX	NO	DECEASED	12.22
TCGA-QH-A6CZ	NO	LIVING	9.17
TCGA-QH-A6X3	NO	LIVING	10.28
TCGA-QH-A6X5	NO	LIVING	16.33
TCGA-QH-A86X	NO	LIVING	11.07
TCGA-QH-A870	NO	LIVING	12.98
TCGA-R8-A6MK	NO	LIVING	88.76
TCGA-R8-A6MO	NO	LIVING	32.62
TCGA-R8-A73M	NO	LIVING	59.33
TCGA-RY-A83X	NO	LIVING	30.85
TCGA-RY-A83Y	NO	LIVING	5.45
TCGA-RY-A840	NO	LIVING	28.06
TCGA-RY-A843	NO	LIVING	2.07
TCGA-RY-A845	NO	LIVING	19.58
TCGA-RY-A847	NO	LIVING	30.65
TCGA-S9-A6TU	NO	LIVING	87.06
TCGA-S9-A6TW	NO	LIVING	41.06
TCGA-S9-A6TX	NO	LIVING	40.90
TCGA-S9-A6TY	NO	LIVING	35.35
TCGA-S9-A6TZ	NO	LIVING	36.79
TCGA-S9-A6U1	NO	LIVING	25.79
TCGA-S9-A6U5	NO	LIVING	32.59
TCGA-S9-A6U8	NO	DECEASED	98.16
TCGA-S9-A6UA	NO	DECEASED	5.85
TCGA-S9-A6UB	NO	LIVING	123.55
TCGA-S9-A6WD	NO	LIVING	75.20
TCGA-S9-A6WE	NO	LIVING	135.12
TCGA-S9-A6WL	NO	LIVING	31.08
TCGA-S9-A6WO	NO	LIVING	18.59
TCGA-S9-A6WP	NO	LIVING	18.63
TCGA-S9-A6WQ	NO	LIVING	14.06
TCGA-S9-A7IQ	NO	LIVING	36.10
TCGA-S9-A7J1	NO	LIVING	8.18
TCGA-S9-A7J2	NO	LIVING	2.04
TCGA-S9-A7QY	NO	LIVING	28.35
TCGA-S9-A7QZ	NO	LIVING	27.14
TCGA-S9-A7R3	NO	LIVING	98.98
TCGA-TM-A7C3	NO	DECEASED	54.73
TCGA-TM-A7C4	NO	LIVING	48.29
TCGA-TM-A7CA	NO	LIVING	34.76
TCGA-TM-A7CF	NO	LIVING	65.34
TCGA-TM-A84B	NO	DECEASED	24.90
TCGA-TM-A84C	NO	DECEASED	16.16
TCGA-TM-A84L	NO	DECEASED	40.80
TCGA-TM-A84R	NO	LIVING	18.59
TCGA-TM-A84S	NO	LIVING	14.91
TCGA-TM-A84T	NO	LIVING	23.78
TCGA-TQ-A7RG	NO	LIVING	19.68
TCGA-TQ-A7RI	NO	LIVING	2.04
TCGA-TQ-A7RK	NO	LIVING	44.05
TCGA-TQ-A7RO	NO	LIVING	31.18
TCGA-TQ-A7RQ	NO	LIVING	26.12
TCGA-TQ-A7RS	NO	LIVING	-0.03
TCGA-TQ-A7RU	NO	LIVING	33.90
TCGA-TQ-A7RV	NO	LIVING	61.37
TCGA-TQ-A8XE	NO	DECEASED	31.34
TCGA-VM-A8C9	NO	LIVING	43.17
TCGA-VM-A8CA	NO	LIVING	13.50
TCGA-VM-A8CE	NO	LIVING	39.13
TCGA-VM-A8CH	NO	LIVING	23.46
TCGA-VW-A7QS	NO	LIVING	23.19
TCGA-W9-A837	NO	LIVING	51.02
TCGA-WY-A85A	NO	LIVING	43.36
TCGA-WY-A85B	NO	LIVING	45.76
TCGA-WY-A85C	NO	LIVING	46.85
TCGA-WY-A85D	NO	LIVING	37.68
TCGA-WY-A85E	NO	LIVING	20.80
TCGA-DB-A4XA	YES	LIVING	18.82
TCGA-DB-A4XB	YES	LIVING	30.19
TCGA-DB-A4XC	YES	LIVING	46.68
TCGA-DB-A4XD	YES	LIVING	39.75
TCGA-DB-A4XE	YES	LIVING	37.42
TCGA-DB-A4XF	YES	LIVING	33.54
TCGA-DB-A64O	YES	DECEASED	25.46
TCGA-DB-A64W	YES	DECEASED	14.39
TCGA-DB-A64X	YES	LIVING	18.50
TCGA-DB-A75K	YES	LIVING	12.09
TCGA-DB-A75L	YES	LIVING	11.24
TCGA-DB-A75M	YES	LIVING	17.87
TCGA-DH-A66B	YES	LIVING	42.02
TCGA-DH-A66D	YES	LIVING	27.79
TCGA-DH-A66G	YES	LIVING	17.18
TCGA-DH-A7UR	YES	LIVING	54.20
TCGA-DH-A7UT	YES	DECEASED	17.44
TCGA-DH-A7UU	YES	LIVING	13.70
TCGA-DH-A7UV	YES	LIVING	18.59
TCGA-DU-A5TP	YES	LIVING	33.25
TCGA-DU-A5TR	YES	LIVING	29.83
TCGA-DU-A5TS	YES	LIVING	31.67
TCGA-DU-A5TT	YES	LIVING	24.41
TCGA-DU-A5TY	YES	DECEASED	33.94
TCGA-DU-A6S7	YES	LIVING	20.96
TCGA-DU-A76K	YES	DECEASED	11.40
TCGA-DU-A76L	YES	DECEASED	26.74
TCGA-DU-A76O	YES	LIVING	17.15
TCGA-DU-A76R	YES	DECEASED	21.29
TCGA-DU-A7TA	YES	LIVING	84.26
TCGA-DU-A7TD	YES	DECEASED	7.49
TCGA-DU-A7TI	YES	DECEASED	38.86
TCGA-E1-A7YD	YES	DECEASED	14.29
TCGA-E1-A7YE	YES	DECEASED	29.11
TCGA-E1-A7YH	YES	DECEASED	93.13
TCGA-E1-A7YJ	YES	DECEASED	19.45
TCGA-E1-A7YK	YES	DECEASED	12.42
TCGA-E1-A7YL	YES	DECEASED	16.16
TCGA-E1-A7YM	YES	DECEASED	21.29
TCGA-E1-A7YN	YES	DECEASED	23.88
TCGA-E1-A7YQ	YES	DECEASED	51.84
TCGA-E1-A7YS	YES	DECEASED	15.31
TCGA-E1-A7YV	YES	DECEASED	32.42
TCGA-FG-8189	YES	LIVING	22.50
TCGA-FG-A4MW	YES	DECEASED	18.36
TCGA-FG-A4MX	YES	LIVING	18.69
TCGA-FG-A4MY	YES	LIVING	23.69
TCGA-FG-A6IZ	YES	LIVING	15.01
TCGA-FG-A6J1	YES	LIVING	16.43
TCGA-FG-A6J3	YES	LIVING	22.24
TCGA-FG-A70Z	YES	LIVING	10.78
TCGA-FG-A713	YES	LIVING	20.43
TCGA-FG-A87N	YES	LIVING	18.63
TCGA-FG-A87Q	YES	LIVING	5.72
TCGA-HT-7477	YES	LIVING	24.24
TCGA-HT-7884	YES	LIVING	11.27
TCGA-HT-8563	YES	LIVING	28.25
TCGA-HT-8564	YES	LIVING	15.70
TCGA-HT-A4DV	YES	LIVING	26.02
TCGA-HT-A5R7	YES	LIVING	20.20
TCGA-HT-A5RA	YES	LIVING	27.33
TCGA-HT-A5RC	YES	DECEASED	5.32
TCGA-HT-A615	YES	LIVING	16.92
TCGA-HT-A618	YES	LIVING	16.82
TCGA-HT-A61A	YES	LIVING	6.37
TCGA-HT-A61B	YES	LIVING	17.51
TCGA-HT-A61C	YES	DECEASED	17.64
TCGA-HT-A74H	YES	LIVING	2.43
TCGA-HT-A74K	YES	LIVING	15.34
TCGA-HW-8319	YES	DECEASED	39.72
TCGA-HW-8320	YES	LIVING	39.98
TCGA-HW-A5KJ	YES	DECEASED	31.60
TCGA-HW-A5KK	YES	DECEASED	12.75
TCGA-HW-A5KL	YES	LIVING	28.84
TCGA-KT-A74X	YES	LIVING	14.39
TCGA-KT-A7W1	YES	LIVING	14.39
TCGA-P5-A5EX	YES	LIVING	7.98
TCGA-P5-A5F0	YES	LIVING	9.43
TCGA-P5-A5F4	YES	LIVING	7.59
TCGA-QH-A65R	YES	LIVING	15.14
TCGA-QH-A65X	YES	LIVING	15.83
TCGA-QH-A6CS	YES	LIVING	19.32
TCGA-QH-A6CV	YES	LIVING	14.52
TCGA-QH-A6CY	YES	LIVING	13.40
TCGA-QH-A6X4	YES	LIVING	14.52
TCGA-QH-A6X8	YES	LIVING	16.72
TCGA-QH-A6XC	YES	LIVING	16.69
TCGA-R8-A6ML	YES	LIVING	93.96
TCGA-RY-A83Z	YES	LIVING	9.89
TCGA-S9-A6TS	YES	DECEASED	62.12
TCGA-S9-A6TV	YES	LIVING	18.76
TCGA-S9-A6U0	YES	DECEASED	24.38
TCGA-S9-A6U2	YES	LIVING	29.83
TCGA-S9-A6U6	YES	LIVING	35.12
TCGA-S9-A6U9	YES	LIVING	95.86
TCGA-S9-A6WG	YES	LIVING	85.48
TCGA-S9-A6WH	YES	LIVING	38.53
TCGA-S9-A6WI	YES	LIVING	84.92
TCGA-S9-A6WM	YES	LIVING	19.84
TCGA-S9-A6WN	YES	LIVING	26.45
TCGA-S9-A7IS	YES	DECEASED	7.92
TCGA-S9-A7IX	YES	DECEASED	26.91
TCGA-S9-A7IY	YES	LIVING	23.49
TCGA-S9-A7IZ	YES	LIVING	19.97
TCGA-S9-A7J0	YES	LIVING	20.01
TCGA-S9-A7J3	YES	LIVING	20.66
TCGA-S9-A7QW	YES	LIVING	15.05
TCGA-S9-A7QX	YES	LIVING	18.53
TCGA-S9-A7R2	YES	DECEASED	10.38
TCGA-S9-A7R4	YES	LIVING	30.03
TCGA-S9-A7R7	YES	LIVING	98.55
TCGA-S9-A7R8	YES	DECEASED	31.57
TCGA-S9-A89V	YES	LIVING	18.69
TCGA-S9-A89Z	YES	LIVING	20.47
TCGA-TM-A7C5	YES	LIVING	49.28
TCGA-TM-A84F	YES	LIVING	59.00
TCGA-TM-A84G	YES	LIVING	40.60
TCGA-TM-A84H	YES	LIVING	30.42
TCGA-TM-A84I	YES	LIVING	28.06
TCGA-TM-A84J	YES	LIVING	24.15
TCGA-TM-A84M	YES	LIVING	24.77
TCGA-TM-A84O	YES	DECEASED	33.21
TCGA-TM-A84Q	YES	LIVING	25.36
TCGA-TQ-A7RF	YES	LIVING	21.35
TCGA-TQ-A7RH	YES	LIVING	15.97
TCGA-TQ-A7RJ	YES	LIVING	40.37
TCGA-TQ-A7RM	YES	LIVING	36.66
TCGA-TQ-A7RN	YES	LIVING	33.71
TCGA-TQ-A7RP	YES	LIVING	30.03
TCGA-TQ-A7RR	YES	LIVING	25.85
TCGA-TQ-A7RW	YES	DECEASED	26.97
TCGA-VM-A8C8	YES	LIVING	45.89
TCGA-VM-A8CD	YES	DECEASED	7.88
TCGA-VM-A8CF	YES	LIVING	20.01
TCGA-VV-A829	YES	LIVING	37.02
TCGA-VV-A86M	YES	LIVING	16.00
TCGA-VW-A8FI	YES	DECEASED	8.05
TCGA-WH-A86K	YES	LIVING	13.30
TCGA-WY-A858	YES	LIVING	43.92
TCGA-WY-A859	YES	LIVING	39.85

## Sheet: Gene expression data
Patient Identifier	ITGB7	ITGA7	SV2C	COL4A6	COL9A1	COL2A1	COL6A6	IBSP	CD36	CHAD	COMP	VWF	VTN	HMMR	ITGA2B	ITGAV	GP1BA	GP5	GP6	LAMA1	LAMA2	LAMA3	LAMB4	LAMC2	LAMC3	THBS3	TNN	TNXB	TNC	LAMB2	LAMA4	COL6A1	COL6A2	COL1A1	ITGB1	ITGB3	ITGB4	ITGB8
TCGA-DB-A4X9	198226	576422	0.5216	714658	662493	0.5216	10433	0	130412	20866	15649	687011	245175	10433	224309	5163.8	114241	20866	46948	358894	542514	114763	52165	26082	719875	169593	146062	916093	3900.89	2640.58	1738.65	2937.4	113198	260824	1175.8	85081	3070.94	7699.53
TCGA-DB-A4XG	2885	1630	72124	998918	117562	86549	14425	0	205554	219978	10819	1111.43	147854	616661	338983	6392.35	119005	21637	54093	237288	166246	109629	0	21637	98.81	153624	706816	344778	1941.58	1282.37	210963	2460.87	108547	468806	1943.38	97367	359899	3253.16
TCGA-DB-A4XH	154547	1107.22	0.552	71754	101559	27598	33117	11039	182144	38637	0.552	2895.54	309093	171105	215261	3959.16	136387	0	33117	337243	171105	684421	38637	66234	139644	242914	325652	575.3	1794.4	1981.51	397958	2784.05	230716	678902	2233.2	77273	179936	2768.04
TCGA-DB-A64L	236673	1277.11	6961	37125	194908	199548	18563	13922	259877	157782	0	1031.62	464066	55688	997741	3783.53	70956	13922	83532	183306	909569	28308	13922	64969	580082	293415	148501	267195	1325.84	1136.03	288649	1724.47	923491	49191	1463.66	218111	979179	1753.7
TCGA-DB-A64P	75821	1995.37	21061	155855	345409	345409	16849	0.8425	762426	29486	0	2209.77	21904	133.53	16428	3768.32	117228	0	42123	233783	428812	707666	0	33698	318871	167258	193766	411314	3796.12	2443.98	344566	2366.47	633951	914.49	2723.25	314195	804971	1831.93
TCGA-DB-A64Q	45127	1100.28	20512	270762	426655	1641	0.8205	0	24615	114869	0	516089	365118	262557	180508	6191.01	8008	86152	24615	646547	143159	111997	45127	0.4102	112407	294966	549729	181.55	914437	2059.43	194046	2333.48	529217	213328	2211.22	24615	548908	4747.77
TCGA-DB-A64R	4845	1537.79	2907	469961	1491.28	0.4845	33915	0	2907	208333	0.4845	707849	314922	203198	770349	4682.17	87694	2907	77519	576066	68314	813953	0.969	24225	135659	226744	111434	461.11	971415	1577.52	346899	3656.49	124516	237403	1312.02	5814	510174	4623.55
TCGA-DB-A64S	226155	2804.33	34415	408063	88496	0.4916	14749	127827	108161	44248	0	1897.25	255654	693166	270403	4217.31	97493	0.4916	83579	266962	121927	732547	29499	49164	125.86	296991	93412	724897	2946.41	3381.02	820551	3680.92	370207	788102	2406.59	285152	2457.23	1978.37
TCGA-DB-A64U	122746	1390.87	15343	103567	533947	0.7672	11507	0.7672	84388	61373	0.3836	1100.88	218642	164941	383583	4667.05	124895	0.7672	42194	585347	143.46	721135	26851	19179	126582	245.19	322209	451032	1613.35	1759.88	227081	2879.94	211354	136939	2512.47	69045	619102	3071.35
TCGA-DB-A64V	250351	1295.78	0.8633	289198	410057	30215	21582	0	112226	43164	0	1179.67	26.33	319413	258983	4018.56	21107	0.4316	21582	229632	219704	332362	25898	99277	347901	184742	863278	346882	2681.34	2728.39	301716	1637.21	542139	435524	2467.68	125175	1158.52	1937.63
TCGA-DB-A75P	152849	6673.92	46318	101899	223715	23159	23159	152849	92635	427.05	0.4632	1781.38	114914	37054	106531	10489.6	31496	37054	83372	903196	1685.96	217693	13895	64845	523.39	210282	102362	2043.49	3199.63	8628.07	4081.06	4071.79	1608.62	565076	2376.56	132932	5453.91	3867.07
TCGA-DH-A669	120821	654081	0.5492	170248	109288	90616	0.5492	10984	672753	27459	0	1536.35	200453	263884	156518	3018.6	31606	0	21967	60411	143612	35697	27459	21967	188096	463791	41189	226.69	6425.48	3093.57	937187	1512.73	440173	462415	2080.32	461317	201002	1714.29
TCGA-DH-A66F	47326	1238.52	14198	151443	32655	0	0.9465	75722	416469	70989	0	1874.11	501656	70989	32655	7440.61	58258	0	56791	490771	129673	459063	33128	61524	960719	303393	605774	312.21	2868.91	2334.6	397539	3058.21	123994	397539	1761	80454	1513.96	4328.44
TCGA-DH-A7US	173527	2572.24	0.8071	84746	23406	460048	16142	0.4036	129136	121065	0	945924	464084	363196	435835	2881.36	68604	0	84746	886602	948345	948345	16142	40355	123.89	350053	107748	575968	1806.3	2504.44	464891	4177.16	179177	104116	1596.85	56497	1571.43	2583.94
TCGA-DU-A5TU	440118	754126	16928	236987	541261	25391	33855	308929	262378	105798	0.4232	1479.48	76174	114262	347017	4253.91	29623	0	12696	153195	122725	253915	97334	181972	211172	362692	76174	641617	3594.16	2562	845535	3738.89	526026	957681	1971.65	279306	2358.44	2017.77
TCGA-DU-A5TW	39804	1051.26	0	246783	230861	13268	35381	13268	53072	30958	0.4423	1174.65	415727	67224	579365	4035.65	162709	0	110566	60.59	213613	229977	119411	53072	164964	459604	92875	478568	2036.62	3144.93	532927	3612.41	196807	849145	1962.32	190173	1036.22	4219.63
TCGA-DU-A6S2	129118	1438.56	124666	120214	178094	57881	57881	0.8905	48976	182547	13357	1544.52	200356	66785	71683	3008.9	155833	31167	120214	335263	183433	163847	17809	66785	174087	230744	31167	263927	1256.9	1155.83	182547	2575.69	133126	191451	1592.16	454141	431879	2682.1
TCGA-DU-A6S3	145145	1064.56	3003	45045	355355	159.66	35035	0	19019	29029	0	2027.53	24024	22022	775776	2417.42	143844	25025	7007	127628	162658	335335	0.5005	45045	167668	261286	34034	471201	500.5	1551.05	278779	2915.92	271271	265766	1393.39	65065	379379	929429
TCGA-DU-A6S6	52657	1798.47	167544	177118	952609	224988	14361	0.9574	67018	15797	0	1228.82	359023	124461	454763	2256.1	166874	0.4787	62231	501675	167544	689325	38296	28722	122547	279588	837721	989483	3105.31	1950.69	224988	4186.69	398755	205.84	807085	110101	558162	1729.54
TCGA-DU-A6S8	131579	699123	0.4386	61404	2305.26	280702	13158	0.8772	482456	482456	0.4386	1928.95	491228	350877	925439	3635.53	85658	0.4386	48246	872807	159.64	92105	2193	2193	270614	439048	171053	338925	551316	1134.21	928947	3128.07	479386	403509	2116.23	184211	175439	1504.82
TCGA-DU-A7TC	136719	1064.06	19531	12.5	113281	117188	23438	0.3906	37.5	121094	0.3906	772266	269531	21875	58594	1595.31	82227	19531	178086	332422	114453	316406	0.7812	23438	146484	295957	234375	272894	1382.81	1619.92	126562	2884.38	263281	761719	1101.95	97656	667578	1627.73
TCGA-DU-A7TG	365216	1159.42	179882	87216	436078	16353	38157	10902	114471	703176	0.5451	2262.7	174431	70863	218039	2708.05	173941	0.5451	139436	306345	293791	83.4	0.5451	81765	150992	155931	125373	791439	1598.23	1603.68	323788	1584.6	446.98	457882	1443.96	55.6	1660.37	1574.79
TCGA-E1-A7YI	3308	5208.4	36388	46312	441945	155475	26464	0.3308	86007	56236	0.3308	4532.25	3308	319.55	56236	7266.95	3.48	0.6616	0.6616	113794	1067.79	36388	1654	36388	552762	657383	48958	158971	19070.5	3459.15	1968.91	12378.1	2301.36	787297	5433.68	131988	1052.27	3275.55
TCGA-E1-A7YO	8843	1777.02	147383	113696	593744	37899	21055	0.8422	968519	122118	0	2615.42	440634	875878	496892	4965.13	164817	16844	80008	459836	425306	235813	0.4211	29477	244235	344178	875878	697153	2185.48	2594.79	260658	3709.01	274975	319611	1923.14	17686	506156	2948.09
TCGA-E1-A7YU	142619	883.29	52294	546708	324697	14262	2377	0	4754	114096	0	1479.91	337533	218683	470644	3974.33	34086	0	61802	131.21	380794	670311	2377	99834	164488	362063	532446	831248	3449.49	3377.23	463989	4258.14	136439	266223	1599.71	76064	3954.84	2780.6
TCGA-E1-A7YW	55128	1261.51	32158	322499	280234	0.4594	6891	0.9188	362926	147008	0	738716	179166	381302	362926	4798.9	194832	0	27564	173653	667049	863673	73504	27564	404272	400.51	110256	1411.99	7374.76	3140	738257	4040.89	363386	1528.43	1870.22	22.97	5642.36	5571.61
TCGA-E1-A7YY	366133	1797.48	900076	53394	113654	0.3814	57208	38139	129672	553013	0	2247.14	13.73	122044	209764	3265.06	61823	0.7628	61022	222731	339043	108314	15256	354691	190313	219348	20595	459142	549581	1471.4	277651	2432.49	228833	347063	1092.3	163997	691457	1382.53
TCGA-E1-A7Z2	209209	8243.67	12306	125936	697364	12306	73839	24613	106656	262537	0	1645.37	451236	192801	209209	8696.54	164906	0	28715	91888	4367.07	541483	24613	28715	873757	1418.53	123064	1599.9	6251.67	6217.21	174751	10430.9	243667	438929	2066.25	192801	11203.8	23029
TCGA-E1-A7Z3	397614	2984.1	392644	131.71	191352	19881	14911	44732	89463	114314	0.994	3501.99	183897	134195	447316	5271.87	333002	0.994	79523	170974	270875	83499	19881	984095	504.97	392729	64612	972739	4983.1	4341.45	625745	2679.92	614811	139165	2575.05	543986	1202.29	2955.77
TCGA-E1-A7Z4	134003	577471	0.4188	205193	192.63	0.4188	0	0.4188	58626	37688	0	1225.71	255444	33501	83752	5104.27	147194	0	0	104271	623953	406198	1675	20938	422948	368915	20938	901122	4685.51	3240.37	996.65	1951.01	141.96	988275	1608.04	262856	5023.45	7608.88
TCGA-E1-A7Z6	126999	1456.26	0	293509	992474	0.9407	37629	0	79962	108184	5174	1621.35	268109	65851	61148	10178.7	239887	0.4704	23518	606303	571491	268109	14111	23518	144873	210823	0.9407	929572	2423.8	5092.66	2227.19	2306.68	164158	112888	1658.51	169332	7998.12	11548.4
TCGA-FG-A4MT	117917	626269	0	7206	112676	0.6551	13102	0	218146	39306	0	1997.38	294792	602686	104815	2862.76	39895	0	13102	229283	395021	45857	32755	0.6551	252866	347881	20963	483105	1433.34	3137.9	472977	4298.72	385195	744841	1291.19	98264	381264	2330.17
TCGA-FG-A60J	187774	2271.23	12518	172752	739412	107.24	16691	0.4173	851241	137701	329647	741915	141874	16691	129355	5082.83	268058	0	48654	657208	333812	375548	50073	54246	221156	266259	158565	806259	5343.63	3290.63	799499	1904.86	738577	773628	1691.22	16691	8133.53	4620.07
TCGA-FG-A60K	93151	1427.33	0	613952	123637	25405	38107	0	76215	59278	0	587.7	334498	207431	457288	5929.08	12279	0	42341	925161	766381	132105	29639	0.4234	100349	234199	17.36	271667	2150.1	1962.1	477612	3248.86	838361	29639	1708.06	80449	389965	4026.68
TCGA-FG-A60L	424211	3836.01	0.5173	120021	258665	6208	1552	0	269012	3104	0	1142.78	319865	56906	569064	3301.6	0.6932	0.5173	10347	247801	765649	108639	51733	87946	270047	423714	196586	1046.96	1312.98	5422.14	368857	2306.26	387998	122607	1927.06	36213	1406.1	1531.82
TCGA-FG-A70Y	196817	1374.79	25126	113484	25126	0.4188	20938	0	75377	37688	29313	1288.11	134003	67002	180067	5316.58	147529	0.4188	0.8375	113065	335415	61139	0.8375	37688	164154	246.93	134003	459678	3146.98	2968.17	481575	3275.96	350084	121022	2009.63	221943	2427.97	3604.69
TCGA-FG-A710	372322	1085	24587	425009	356516	214261	17562	10537	663857	144011	0	1993.68	291535	101.83	295047	3600.98	122936	0	25536	250.79	133453	902705	21075	84299	175624	260299	100808	524.97	1784.33	2213.56	576045	3471.37	718.3	1499.12	1960.66	212118	772041	1964.17
TCGA-FG-A711	267544	803.07	0	122807	118421	4386	35088	0	368421	78947	13158	1436.4	175439	591623	144737	3770.18	92105	0.4386	30702	262719	877193	232456	157895	192982	102193	276404	57018	283.57	4061.84	2685.53	403509	2777.19	105263	333333	1268.86	96491	1128.95	4589.04
TCGA-HT-7611	63.6004	1248.12	15.5123	254091	1241	0	0.9307	14.2713	14.5816	3723	0.3102	844799	8.0664	11.78	6.8254	6359.42	24.1713	1241	1241	440239	150159	36609	0.3102	0.9307	77.2512	214215	0.9307	1051.58	4244.47	4604.98	1542.23	2544.33	136818	115412	2710.62	39.4012	4322.04	4869
TCGA-HT-7681	21.7848	1339.55	4.0013	53.3506	261863	0.8892	6.6688	0.4446	44.4589	7558	0.4446	1320.87	8.0026	11.1147	8.0026	4134.67	7.1312	3.1121	2.6675	505053	181837	124.04	1.3338	4.8905	198287	150751	76.9138	357618	2144.25	1841.49	563294	1905.95	199.62	307211	1616.97	7.2157	743797	2474.58
TCGA-HT-8558	30821	692587	51.3683	4.9597	68.7273	1.4171	6.3768	4.9597	12.3993	73.3327	0	1677.8	12.7535	7.4396	18776	2473.12	4.9597	4.2512	9.5651	47.4714	392171	91046	0	4.9597	141706	120808	5.6682	356018	242317	748915	173235	1065.27	225667	21.2559	1410.33	8.8566	392171	1066.69
TCGA-HT-A616	11.5454	883223	4.8106	67.3482	41371	1.9242	0.9621	0	8178	13.4696	0.4811	1333.01	10.5833	10.1022	12.5075	3919.66	5.2916	0.4811	5.2916	184726	142393	37.0415	1.4432	12.5075	121708	136154	37.0415	601203	1852.07	2184	609501	1808.78	233794	63.4997	1619.24	6.2538	594107	3026.34
TCGA-HT-A619	4.9802	544652	0	2.2637	31.6921	0	1.3582	0.4527	125.41	0.9055	0.4527	7434.07	30.3339	44369	32.5976	4214.6	10.8659	0.9055	7.2439	5.4329	406565	2.2637	4.0747	9.5076	389361	453211	4.5274	144344	158008	1413.02	708998	2485.12	905037	1068.02	2852.29	21.7317	12.6769	269836
TCGA-HT-A74J	26.3955	1554.31	23.7992	157075	100822	0.8654	3.4617	0	9.5197	12.9814	1.2981	1936.39	23.7992	16.8758	32.4535	4115.1	18.5937	0	7.7888	237127	813496	47.5984	12.5487	8.6543	228.04	484937	24.2319	646378	4135.87	3864.56	759844	4134.57	311553	193423	1242.75	16.4431	2824.32	5421.03
TCGA-HW-8321	14.2406	1008.82	10.3568	61.17	7.7676	1.6183	1.6183	971	23.9502	3.2365	0.3237	2731.94	22.6556	12.6224	24.2738	7300.59	34.9349	1.6183	2.2656	198398	316207	116191	3.5602	27.1867	145319	237301	16.5062	617367	3544.95	3171.45	963832	2445.18	212962	111983	2977.26	39809	515252	2599.24
TCGA-HW-8322	86.1565	1229.26	5.5491	39.4276	105432	10.8061	0.8762	0	126168	7.8855	0.2921	869159	24.8248	140771	26.5771	4151.58	11.0981	0.5841	7.3014	323598	209112	66.8808	7.0093	4.3808	185456	222853	124708	391913	1691	1218.75	268984	2437.79	203271	384346	2052.86	16.3551	319217	3411.51
TCGA-HW-A5KM	571113	520403	6.3734	177624	13.8552	3.6024	0.5542	0.5542	33.8068	1.6626	0	1850.78	7.7589	18566	3.0482	4909.19	10.5521	0	1.1084	35.1923	149359	11.3613	0.5542	2.4939	122757	237634	3.0482	637388	4673.37	3266.23	832699	2506.41	226672	891446	2641.64	19.6744	559751	2494.22
TCGA-P5-A5EU	21.0923	506215	3.3898	205273	102448	2.6365	1.1299	1802.64	140.49	6.0264	2.6365	5160.45	9.7928	196606	1.1299	6756.69	6.0264	0	1.1299	192844	303955	44.8211	8.6629	56.8738	499812	360452	18.4557	154584	25600.4	2486.63	1574.39	3759.7	960075	2938.98	6368.74	203.45	2365.35	2096.42
TCGA-P5-A5F2	9.6159	714459	25.0013	40.8674	3.8463	1.4424	5.2887	0	7.6927	14.9046	0.4808	1233.72	29.8092	5.2887	6.2503	6243.1	11.4765	0.9616	3.3656	30.29	1137.56	38.9443	1.4424	1.4424	49.5217	243873	0.9616	338445	2633.79	3206.89	440407	3176.6	155777	28.8476	1460.17	16347	5465.18	8738.42
TCGA-QH-A65S	14.0759	1047.74	0	86.9033	6.7319	1224	612	0	9.7919	3.06	1836	1040.39	16.5239	15.2999	28.1518	4038.56	5.9914	1224	5508	433293	82.0073	15.9119	4284	4896	167687	184822	25.0918	560129	2665.85	2681.15	620563	1892.29	121175	43.4517	2578.34	20.1958	1163.4	3028.76
TCGA-QH-A65V	9.0347	1059.91	3.3286	70.8512	212554	0	0.4755	0	10.4612	1.4265	1.4265	1038.04	15.2164	12.2444	11.8878	4488.83	7.6652	1.4265	4.2796	204.47	72.7532	58.9634	0	5.2306	97.9553	139325	14.2653	260219	2306.23	2042.8	189253	2025.2	79.4104	21398	1843.08	8.5592	2132.67	3896.81
TCGA-QH-A65Z	7.4333	1481.85	0.8745	13.5549	198076	6.1216	0.8745	0	4.3725	6.9961	0	1195.45	29296	10.0568	22.3	5025.8	3533	0.4373	5247	591605	63.4018	30.6078	0.8745	5247	108439	209.09	34.5431	337722	1839.96	1712.29	678181	3021.43	107127	18.3647	1661.57	4.8098	840402	4731.09
TCGA-QH-A6CU	12.2426	665554	0	49527	27.8242	6.1213	1113	0	2.7824	6.1213	0	944352	23.9288	9.4602	4.4519	3651.09	3.0384	0.5565	5.5648	432387	53.4224	61.7696	3.3389	1113	67.3344	189204	20.0334	769722	3084.03	2942.68	249861	3579.86	136338	251.53	1898.16	1.6694	5448.53	7425.15
TCGA-QH-A6CW	12.1396	1218.01	1.0116	28.8316	9.6105	2.0233	1.0116	0	6.0698	7.0814	0.5058	1474.96	34.3955	41477	35913	2621.65	12954	0	2.5291	114315	199292	49.0642	3.0349	2.0233	122913	358341	40.4654	595073	5615.07	3319.68	422863	4319.17	348002	474456	1641.88	14.1629	4247.85	2923.62
TCGA-QH-A6CX	156084	8000.56	2.7972	93.4266	129.79	25.7343	1.1189	0.5594	2.7972	105175	0	1511.05	16.7832	15.1049	10.0699	5899.3	12.5874	0	2.2378	71049	369231	13.4266	3.9161	8.3916	86.1538	397762	7.8322	825.18	17793.6	9508.25	513007	2960.56	975105	123077	4358.6	26.8531	4275.8	3196.08
TCGA-QH-A6CZ	3.9857	1404.15	19.9283	23.1168	52.6106	7.5727	1.5943	0.7971	7.1742	4.3842	0	497409	16.3412	21104	15.9426	5375.05	5.5959	1.1957	6.7756	208.45	148258	96.0542	1.1957	1.5943	66.9589	208067	58.5891	264934	1181.75	974492	339179	1476.68	122758	89.2786	1509.76	4.3842	61379	1876.05
TCGA-QH-A6X3	200597	726846	0	118225	86.2143	0.8536	2.9876	0	359368	1.7072	0	1007.26	17.9257	76.8203	17.4989	4848.06	14.7802	1.7072	0	227913	155356	64.8741	6402	0.8536	50.3628	216889	17.9257	402731	10230.5	2774.22	878361	1650.87	107128	56.7648	2702.94	14.5113	593256	2536.06
TCGA-QH-A6X5	14.8442	968224	4.7884	16.2807	500393	36871	1.9154	0.4788	8.6192	14.8442	0	1099.91	20.1115	14.3653	12.9288	4632.82	3.4716	0	0.9577	788178	108698	129288	0	1.4365	129288	229462	21.0692	396627	1337.89	2037.01	533433	2657.11	114923	28.2518	1695.59	6225	1065.91	3018.64
TCGA-QH-A86X	49.5803	3795.25	7.7556	11.0794	1204.88	452.87	2.4929	277	65.3684	14.1262	277	655069	35.7311	33.5013	18835	5021.18	22.6574	1.6619	9.6945	1159.18	115492	308284	1.1079	2.7698	177547	344957	101.93	347298	2396.2	2316.15	492202	3264.54	193889	85.0344	1334.79	11.0794	437359	3167.32
TCGA-QH-A870	19.8238	830837	0.8811	195154	36.1233	5.2863	0.4405	0	10.1322	6.1674	0.4405	1219.82	20.2643	3.3921	1.3216	7102.2	22.4449	1.3216	2.2026	179295	48.4581	21.1454	0	0.8811	57.2687	330295	6.1674	1386.99	7252.86	3689.87	1345.82	2651.54	80.6167	12.7753	1548.02	17.1806	5470.48	8940.97
TCGA-R8-A6MK	3.1923	924.98	0.7981	42.6975	575.02	0.7981	3.9904	0	4.3895	7.9808	0.7981	933.36	27.5339	13.1684	11.9713	7034.32	9.6488	0	7.1828	882283	67.0391	111732	1.1971	399	71.0295	209497	46.6879	618947	9001.2	2371.91	1313.25	3326.02	94573	215882	1800.08	11.5722	834797	6031.13
TCGA-R8-A6MO	14.3424	1467.2	0	6.7135	1076.59	4.5774	1.8309	0.3052	34.4828	3.6619	0.9155	2017.09	54.9283	27.4641	62.2521	3161.12	5.3982	0.6103	3967	54.6231	246866	37.2292	2.4413	3.3567	316448	333647	28.3796	316973	1083	1621.3	174245	3231.61	363137	262.13	1956.67	1.5258	512664	3485.81
TCGA-R8-A73M	4.8993	1972.24	1.0887	21.2303	767011	7.0768	3.2662	0	24.4965	11976	0.5444	403375	44638	16.8753	71.3119	3428.96	1.9706	0	7.0768	186718	39.7387	35.3838	1.6331	11976	174741	245008	51.7148	319281	794.23	1604.25	405553	2218.84	154055	26.1296	1047.36	4.3549	49.5373	2186.72
TCGA-RY-A83X	7.3242	2408.99	11985	30.9613	68248	1.3317	1.6646	0.3329	46.6084	9.3217	0.3329	1303.7	22.9713	39.6171	61.9226	4448.44	10.3504	0.3329	6.1756	1242.78	221383	279.65	1.6646	1.3317	263337	263967	59.5922	333703	2550.15	2328.42	577944	3545.24	274324	169455	1742.49	5.9925	300624	2416.98
TCGA-RY-A83Y	11.9729	2989.07	0	19.7814	34.8777	3.6439	0.5206	0	45.8095	9.3701	0	861.01	66632	30151	64.5497	3657.99	11.2546	0	6.7673	252473	138943	33316	1.0411	2.0822	217074	327574	74961	500234	1360.23	2294.64	237897	3337.84	272775	29672	1575.22	3.1234	219677	1647.06
TCGA-RY-A840	7.0981	1471.82	0	20.0418	29.2276	30.0626	2.5052	0	61.7954	15.0313	0	1267.64	49.6868	57.1858	11691	4398.33	3.5115	0	11048	25.0522	349474	5428	0.8351	5428	94.7808	391432	51357	424564	4112.32	2098.12	415866	3030.48	190397	471399	1429.65	11.2735	1480.17	1551.98
TCGA-RY-A843	6.5284	2084.1	1.9201	10.3687	108679	1.1521	3.4562	0	10.7527	13.4409	384	1481.18	23.4255	46.0753	27.2657	7495.39	60.0653	768	2.3041	595622	140937	94.47	1.9201	1.1521	205837	211889	6.5284	339478	3923.58	2632.1	805684	1692.01	251536	116743	1803.38	11.9048	2645.93	5327.57
TCGA-RY-A845	18.7	431179	4.3154	167581	42.4346	1.4385	1.4385	0	90.9826	4.3154	0	796548	32.2755	16.9019	33.4442	4548.05	3.33	1.0788	3.9558	421829	89.5442	16.1827	5.0346	2.8769	136654	297269	23.0154	556.76	3195.54	2634.9	930684	2548.59	187719	180527	1344.24	6.1135	1420.48	4937.52
TCGA-RY-A847	39.2839	542516	0.9945	6.4644	43.2621	1.4918	6.4644	1.4918	16907	4.9727	0.4973	1850.82	19.8906	24.8633	14918	2769.27	6.3352	0.9945	4.9727	268026	134262	42.7648	1.4918	0.9945	167578	196564	35.3058	596991	1622.58	1794.63	504724	2516.16	247141	102934	1936.85	11.4371	1020.89	3529.09
TCGA-S9-A6TU	27.0014	1326.86	0.9474	7.1056	1.8948	0	1.4211	0.4737	18.4747	6.1582	0	2648.98	28.8963	18.4747	36.4756	2889.15	18.1857	0	4.7371	51.6343	181904	157745	2.8423	3316	216011	353984	2.8423	892269	3161.53	4120.8	822359	2969.21	385599	317859	1951.68	27.9488	1150.17	1404.07
TCGA-S9-A6TW	11.3036	2003.69	2.9488	10.8121	8.3548	41.7742	1.4744	7.3719	80.1081	2.9488	0	9557.93	27.0303	28.0133	25.0645	3989.68	19.2898	0.9829	13.2694	163165	672318	82.5654	0.4915	8.8463	851702	247234	5.4061	895496	1570.71	3089.32	1138.22	2071.02	962.28	818282	3184.67	45.7059	88.9544	1298.44
TCGA-S9-A6TX	9.4224	2531.75	1.6387	4916	6.9644	1229	1229	0	34.8218	5.3257	0	2149.53	25.8091	27.0381	28.6768	4249.9	5.7149	0	6145	186399	180664	113888	0.4097	1229	139287	306514	27.0381	583.47	1690.7	2308.48	221631	4935.27	383.04	356821	1924.62	14.7481	970914	1060.22
TCGA-S9-A6TY	4.4679	1717.3	23.9643	18.2778	280.26	21121	2.0309	0.4062	17.8716	5.6864	0	863119	34.5248	109228	51.5841	4106.82	15.9545	0.4062	8.9358	115.76	138903	38.1803	6.4988	5.2803	59.7076	411893	16247	252604	1790.41	919578	289602	1881.4	93.8262	281072	1328.19	7.3111	76.3607	1946.39
TCGA-S9-A6TZ	21.9374	1314.27	3.4508	80.8479	1.4789	0.7395	2.2184	2.4649	28.3461	14.0498	986	3230.22	22.9233	5.6692	6.4087	10241.1	26877	986	3.9438	447128	510227	60.8824	2.9579	3.2043	146.66	377809	3.2043	592894	2084.3	3012.82	257333	2677.84	426916	464875	2406.46	44.1213	5191.77	8919.89
TCGA-S9-A6U1	11957	1066.16	0	12.3555	16.7397	2.79	1.5943	0.3986	453567	2.79	0	1520.13	20.3268	68.1427	20.7254	4426.07	23.3161	1.1957	5.1813	341172	193703	21.9211	2.3914	1.1957	240335	288605	12.3555	765114	4048.62	3075.33	623755	2799.12	293743	141092	2570.75	17.1383	1253.49	2439.62
TCGA-S9-A6U5	71.73	913.08	2.1097	54.0084	764135	1.2658	1.6878	3.7975	32.9114	15.1899	0	647257	18.5654	19.8312	28.27	5269.2	3.9958	0.8439	2.9536	855274	104629	106329	2.9536	2.9536	101688	252266	39.6624	490633	2718.99	3275.53	753587	2993.25	274683	213.08	1601.27	8.0169	2218.14	3407.17
TCGA-S9-A6U8	10.7105	848269	3.9272	28.2042	154945	0	2.8561	0	40.3427	4.6412	7.8543	1885.04	49.9821	26.7762	11.4245	4646.2	7.89	714	3.5702	180.65	139943	44.6269	1.4281	3.9272	201357	226794	3.9272	848865	5343.45	2800.07	1265.62	2192.07	304534	494466	2518.03	28.2042	3568.01	3167.44
TCGA-S9-A6UA	77.6141	7252.61	4.6712	213079	1239.31	147323	0.7186	96299	53.18	820977	0	3490.48	14.0137	94.1358	17.6069	10274.5	17.0248	2.5153	0.7186	90.5498	1218.82	12.9357	9.7018	5.7492	1150.92	843744	70.0683	1560.97	7994.25	6564.86	5014.73	11657.9	10118.6	19580.3	7620.19	940712	6507.01	5695.65
TCGA-S9-A6UB	7.4217	1150.36	1.3097	9168	865281	44.5301	1.7463	0	12.6605	15.7165	0	650489	35.3621	34.0088	40601	4393.64	8.0634	2.1828	5.2388	168952	86.0042	18.3359	1.7463	4.8023	83.8214	327152	49.3324	243121	712918	904572	401208	221777	56.7541	35.3621	1521.01	5.6754	358424	2470.98
TCGA-S9-A6WD	8.2136	1391.38	0.8214	11.9097	83.7782	39.8357	1232	0	60.7803	2.4641	0	1068.99	26694	61.9918	6.9815	5163.04	10.5503	0	8883	112115	86.2423	31.6222	1232	13.5524	65.2977	250571	19.3018	459581	946201	1816.84	501848	2793.84	93.2238	52.1561	2259.55	20.9446	1565.5	2500.62
TCGA-S9-A6WE	2.6973	786252	1.3486	27.4222	1434.49	0	1.3486	0	9.4404	17.5322	0	901335	13.0368	7.1927	29.6699	4331.35	5.8441	0	3.5964	280965	249488	63.3857	1.3486	5.8441	162735	135848	19.7799	256694	1046.99	1301.88	218928	2618.14	185212	13.0368	1770.75	9.89	601939	4854.62
TCGA-S9-A6WL	9.9188	2370.6	95.5816	19.8377	326871	15.78	1.8034	13.9766	7.6646	4.5086	0	6463.03	29.3057	27.9396	29.7565	5912.53	8.0523	2.2543	3.6069	232642	881871	96.4833	1.3526	26.1497	1000.45	271091	52.2994	1046.46	7091.52	2610.01	1185.3	3376.92	1072.59	1381.88	3430.12	77.5383	215059	1344.45
TCGA-S9-A6WO	20.5224	967351	0.9328	218.75	13.5261	0.4664	2.7985	0	24.7201	4.6642	0	1398.32	24.7201	31.7164	17.7239	4228.54	26.1194	0.9328	4.1978	121269	121269	34.9813	1.8657	0.9328	30.3172	335196	10.7276	697542	3529.85	2097.95	665112	3161.85	82556	14.9254	1805.97	27.5187	1725.28	3435.63
TCGA-S9-A6WP	28.5433	925222	1.7404	10.0946	53.9539	9.3984	2.0885	0.3481	24.7143	4.1771	0.3481	2154.67	37.2456	40.7265	24.0182	4483.04	13.3005	0	5.2213	266288	174393	53.9539	2.7847	12.5312	232176	268.44	68.9217	527989	1383.66	1950	580613	3095.56	325464	315717	2126.48	30.2838	561816	2099.68
TCGA-S9-A6WQ	29.7351	590933	1.2564	174641	263009	4.6068	1.2564	0.4188	19265	2094	0.8376	1136.22	27.2223	13.4017	11.3077	3477.33	7.6055	0.8376	5.0257	147419	134436	59.4702	9.6325	15.4958	141556	359372	6.7009	585413	2854.15	3001.15	698566	2296.3	345932	183436	2004.4	25.1283	2369.59	1974.66
TCGA-S9-A7IQ	18.7202	1180.39	21.7835	5.4459	70.7965	2.7229	5.7862	2.3826	12.2532	36.4193	0	1048.33	26889	7.8285	39823	2194.01	6.2185	0.3404	20.3506	277059	214088	86113	0	36.4193	111981	200231	48.6726	503656	903676	1230.43	249149	2080.67	188904	653165	765146	7.4881	250.17	1722.26
TCGA-S9-A7J1	7.6658	2310.97	8.1768	22.4863	153315	4.0884	3.0663	0	11.2431	10.7321	0	1197.9	23.5084	15.3315	26.5747	7696.95	12.9092	0.5111	2.5553	936246	127252	271368	1.5332	16.3536	99655	313561	60.8151	520.69	3487.42	2650.82	961799	1104.38	104254	120608	2021.72	8.1768	876964	3983.14
TCGA-S9-A7J2	4.5719	3640.35	0	70.8639	162682	6.4768	1.9049	0	9.5247	14.0966	762	1306.79	25.5262	17.1254	56.0053	4201.16	10.2829	381	4.1909	793599	129917	772264	2.2859	5.7148	98.6761	227999	82.6745	684477	1933.14	2283.65	464806	5560.53	1577.67	283456	1443.95	16.3825	798552	2000.19
TCGA-S9-A7QY	31.4334	2056.16	0.8382	84.2414	111903	245599	5.8676	0	10.8969	3.3529	2.5147	2083.4	55.7418	13.8307	51.9698	3028.5	4.4132	0.4191	6.7058	280805	97.2339	44.8449	2.9338	7.1249	159262	386572	30.5951	846538	2178.12	1928.33	301.76	3890.61	182733	135792	1764.04	20.6538	675608	1978.63
TCGA-S9-A7QZ	18.0278	1153.78	3.5272	83.8685	38407	15.2844	5.4867	0.3919	27.8255	13.3249	0.3919	2912.67	55.2591	38.7872	79.9494	3932.8	7.9009	1.5676	10.9734	210847	302154	162642	6.6624	6.2705	292756	363.64	47029	742879	884146	1956.41	409545	3295.17	360948	219469	1817.28	10.5815	292364	2320.88
TCGA-S9-A7R3	7.3647	812078	1.4729	76.1016	508654	2.9459	3.9278	0	8.3466	7.8557	491	2326.75	43.6971	24.5489	9.3286	5521.54	18.9125	0	2.2978	142875	242543	29.4587	0	2.9459	237633	341809	18.1662	1127.81	7421.14	3691.67	1632.5	2354.73	263164	114889	2751.44	14.2384	3347.49	5335.95
TCGA-TM-A7C3	18.1175	6885.11	0	126823	27.3973	5.7446	3.0932	12373	30.9324	15.9081	0	1524.08	53027	73.3407	27.8392	2690.68	8.1175	0.8838	5.7446	323906	1380.88	30.4905	16.35	2.2095	243482	1097.85	47.2824	988206	4011.93	4346	912947	2911.62	264693	311091	2769.33	20.7689	796.73	7150.68
TCGA-TM-A7C4	22.3844	1293.43	23.8443	23.8443	139659	2.9197	2.9197	2.4331	41.8491	8.2725	0	1161.56	18.9781	20.9246	16545	3461.31	11.6788	3.8929	11.1922	381509	100.73	69.5864	5.8394	13.6253	84.6715	209732	19.4647	476258	1951.82	2106.08	1207.79	1954.26	197.08	58.8808	1515.82	10219	783455	2940.63
TCGA-TM-A7CA	16.1394	326586	1.8988	67.4058	278642	2.3734	3.3228	0	21.8357	14.7153	0.4747	790831	28.0066	31.8041	52.6904	3565.38	10.6805	2.3734	3.3228	149052	70.2539	30.8547	3.3228	4.7469	61.2348	320291	9.0191	564333	4741.66	2187.84	959.82	3208.89	118672	37.9751	1802.39	10.4431	882.92	3249.24
TCGA-TM-A7CF	17.1123	865	14.3523	11.5922	41.4008	23.1844	1656	2.7601	8.8322	13.2483	2208	1401	22.6324	18.2163	30.3606	2743.49	11.0678	552	5.5201	125858	91.6337	52441	2.7601	15.4563	80.0415	243.1	22.0804	655777	4663.94	2361.5	416768	2045.75	176091	198172	1179.65	9.9362	842.92	1991.1
TCGA-TM-A84B	42.8001	999774	2.4113	922915	140155	4.5211	0.3014	1.2056	13.5634	3.6169	0	1728.88	17.4817	75.0237	12.0564	6355.81	7.6498	0.3014	2.5891	856002	733621	10.5493	2.4113	0.6028	234496	436787	55.1579	802556	1792.78	4236.3	1316.25	3600.33	580212	655866	1530.56	42.8001	1945.29	10917.3
TCGA-TM-A84C	17.4581	10273.4	15014	181913	76.4665	3.1425	1.7458	1.3966	1.7458	9.7765	0.6983	1765.71	8.0307	22.6955	7.6816	15820.9	3.5475	1.3966	0.6983	516411	2442.66	9.7765	10824	13.6173	95.3212	332912	2.4441	538666	52490.9	4689.94	903282	45362.4	50405.4	5582.05	10346.7	1082.4	11515.4	6497.56
TCGA-TM-A84L	38.5537	1613.47	1.4458	330598	21.6864	0.4819	3.8554	0	19.2768	12.5299	0	1786.48	17.3491	14.4576	34.6983	4860.17	18.0961	0.9638	8.1927	198551	322882	68.9147	7.2288	0.4819	231322	375142	14.9395	1194.83	5814.86	4588.85	1610.1	3325.25	484812	495896	2279	20.7226	3806.69	3103.57
TCGA-TM-A84R	29.6534	1313.16	85.3536	8.4151	33.6606	6.8123	3.6065	6.4115	8.0144	26.0469	0	1817.67	11.2202	10.4188	24.0433	3499.1	13.3961	2.0036	8.4151	147866	349818	111	0	4.8087	150671	192426	19.6353	529.99	659587	1190.14	275296	1599.28	454418	129834	1363.25	16.5778	528952	1967.54
TCGA-TM-A84S	15.8676	1855.15	0.9067	47.1495	8.1605	1.8134	1.3601	0	7.7071	3.6269	0.4534	729457	14.9609	24.4815	15.8676	4281.08	11.4746	0	2.2668	960671	143.23	82.5116	2.7202	2.2668	93.8456	248659	94.7524	539776	3795.08	2799.05	441.12	2905.13	189505	492349	1779.44	10.4273	2565.11	6462.2
TCGA-TM-A84T	12.0538	658785	0.4636	102921	13.9082	0.9272	2.7816	0	69.0774	5.5633	0.4636	1184.52	43.1154	8.8085	45.4335	2901.25	41.9935	0	7.7608	375985	288827	26.4256	2.7816	0.9272	96.4302	278387	25.0348	561451	3112.19	2369.03	862309	3425.13	212332	254984	2242.47	11.5902	845619	2559.11
TCGA-TQ-A7RG	6.8872	1292.34	0.9839	51.6542	136761	4.4275	1.4758	0	48.7025	7.8711	0.4919	801377	24.1053	18.2019	27.5489	5622.92	5.1064	0	4.9194	624278	130857	244988	4.4275	5.4114	125938	267264	64.4447	338212	2743.08	2156.68	288771	3905.05	243.02	135285	1716.39	6.8872	1509.78	4228.75
TCGA-TQ-A7RI	9.5953	3216.1	1.6688	17.1047	857322	2.5031	3.3375	0	28.3688	10.0125	0	896955	43.8048	13.7672	47.9766	5894.87	6529	1.2516	8.9987	989153	202745	283271	3.3375	2.5031	142261	416179	136421	352925	1769.71	2317.9	297038	3952.02	140175	95.5361	1727.16	12.5156	1053.82	7065.92
TCGA-TQ-A7RK	7.4496	1043.82	0	53.0237	33.7423	2.1911	1.3146	0	88.5188	6135	0	767309	113059	145486	47.7651	3157.76	14.7064	0.8764	3.9439	199387	93.7774	24.9781	3.9439	2.1911	71.8668	494737	6.5732	927042	1995.62	3485.1	1004.82	2942.16	131902	81.5074	1970.2	13.1464	1844	1224.36
TCGA-TQ-A7RO	6.3348	3407.69	313122	29.8643	13.5747	15.3846	2.7149	0.4525	4.0724	12.2172	0	1267.87	16.2896	10.4072	25.7919	6926.24	31.9683	1.3575	5.4299	1315.38	281448	323982	1.81	7.6923	189593	229588	86.8778	750538	2796.38	3434.39	903.62	3070.59	248416	280091	2065.61	14.9321	361086	4528.05
TCGA-TQ-A7RQ	9.1563	3220.09	24.1989	44.1466	1932.64	174298	1.6351	327	25.1799	10.7914	0	1479.4	33.8719	9.8104	119032	4152.4	19.5488	3.9241	9.1563	121975	196207	454.22	981	6.8673	113146	376264	74.2318	1103.65	492153	1188.36	232179	2794.97	130151	5.8862	1213.22	11.4454	329628	3186.73
TCGA-TQ-A7RS	4.1674	1499.12	0	65.5415	320131	0.7577	3.0308	0	6.0616	13.2598	0.3789	935388	49.2509	11.7444	65.1627	3876.42	10.82	0.3789	9.0925	272395	122748	337937	1.5154	3.0308	122748	320112	10.6079	528.42	902427	2364.04	233752	4594.35	154951	18.9426	1436.99	5.6828	967969	3508.93
TCGA-TQ-A7RU	6.7511	1150.63	0	38.3966	155696	9.7046	4.6414	0.4219	81.0127	3.7975	0.4219	2586.08	43038	48.1013	168354	3470.89	2.4768	0	8.4388	221097	190717	40.0844	3.3755	44.7257	404219	193772	50211	579464	1116.88	1847.68	652743	3067.93	614768	502.11	2083.97	13.9241	391139	3970.89
TCGA-TQ-A7RV	9.9284	476563	1.5274	43.9141	10.3103	1.5274	2.2912	0.3819	11.8377	5.7279	0.3819	1564.49	24.4391	22148	37.4224	2775.37	15011	0.3819	1.4893	464344	179845	84.0095	4.5823	2.2912	193222	333147	13747	577818	4176.42	2933.46	908067	2709.69	248.21	193222	1732.89	10.3103	1611.84	2388.93
TCGA-TQ-A8XE	6.5886	953514	366	44.2899	94.8023	6.9546	1.0981	0	24.8902	15.0073	0	815.52	29.6486	26.3543	22328	3670.2	9.8353	0	5.6223	12.0791	205.34	14.6413	366	366	97.7306	454345	8.7848	346303	1937.77	4689.97	566984	3843.34	109.81	59.6633	2088.95	7.3206	1929.36	2804.54
TCGA-VM-A8C9	134352	2544.41	1.2735	34384	470551	0	0.6367	0	3.1837	844317	1.9102	3491.24	12.7348	5.0939	8.2776	2694.05	3.8204	3.8204	0.6367	37.5677	131792	38.2044	0	48.3922	589621	234963	10.8246	1185.79	3675.26	9151.23	2463.55	3031.52	704871	683859	2329.19	67.4944	11582.3	1631.96
TCGA-VM-A8CA	35.5407	1566.57	4.9979	70.5262	18881	4.4426	2.2213	3.3319	37.2067	3.8873	0.5553	5392.75	49.4239	4.9979	23.8789	4947.94	5.5532	0.5553	11.1065	182146	727475	63307	0	17215	967.93	306556	12.2171	854533	2988.2	3969.46	862418	2234.62	846869	308205	2036.93	36.0961	2298.49	3244.76
TCGA-VM-A8CE	12.4099	1749.8	1.6013	32.0256	153323	4.0032	2.8022	0	36.0288	12.8102	0.4003	1672.14	34.0272	11.6093	44.0352	4050.44	3.9311	1201	5.6045	901521	176113	143715	2.0016	1201	197358	232594	23.2186	800556	2433.55	2299.44	393515	4126.5	325.06	279824	2081.67	16.0128	1676.94	2958.37
TCGA-VM-A8CH	115997	795473	3.7723	8.4876	7073	0	2.8292	0.9431	166451	6.6014	1.4146	1776.26	11.7883	24.9912	30178	6177.53	37.2085	0	5.6584	164564	178234	50.9254	3.3007	2.8292	173995	299.63	6.1299	617555	4745.49	3633.62	755865	3595.9	398916	500766	2540.14	36.3079	2937.17	2957.44
TCGA-VW-A7QS	11.1764	2469.99	0.7708	8.4787	96.7338	11.9472	4.2393	1.1562	11.5618	2.3124	2.6978	2191.73	18.8843	16.8764	52.0281	4302.15	22638	1.5416	7.2377	84.7866	312543	233934	2.3124	27.3629	192697	411747	43.5495	638185	5260.62	2392.52	267849	2907.79	1139.61	2379.42	2500.43	35.8416	571924	1040.18
TCGA-W9-A837	14.6628	1460.04	7.6979	13.1965	315616	51.3196	3.2991	0	17.2287	7.6979	0	958578	19.7947	12.0968	21.6276	4234.6	9.5821	0.7331	9.1642	401393	146994	107771	0.7331	3.2991	124633	161345	50.5865	356833	3565.98	1793.26	332845	2972.87	144062	41.4223	1470.67	9.1642	345675	4016.5
TCGA-WY-A85A	59.6463	643442	3.1671	11.0847	257.06	1.5835	2.1114	0	13.1961	64.3969	0	925.31	15.3075	17.4188	32.1985	3161.78	21763	0.5278	2.6392	922671	79.1766	29.5593	2.1114	1.5835	71.7868	297704	13.7239	363.23	5969.39	2906.31	1359.2	2374.24	133544	70.7311	2211.14	7.9177	902613	3200.32
TCGA-WY-A85B	13.3391	475473	2.5818	157487	8.1756	1.2909	0.4303	0	487952	3012	0	1163.08	29.6902	77.8701	15.0602	3263.34	11.5318	0.8606	1.2909	89.0706	86.4888	25.8176	0.8606	0	75.3012	336.33	7315	628257	1130.38	2282.7	462565	1831.33	190.62	303787	2150.17	22.3752	914802	1676.42
TCGA-WY-A85C	15.9379	1066.2	1226	10.2166	20.0245	4.4953	5.3126	2.8606	6.9473	3678	2.0433	4268.08	34.7364	13.8946	70.2902	3825.09	24.9285	0.4087	15.5292	118921	462591	84.1847	9.8079	7.3559	143.85	432987	20.4332	847793	1102.17	2888.84	532.08	3053.94	223539	93.9926	2893.75	36.7797	1377.61	3985.7
TCGA-WY-A85D	21.2032	1473.37	0.9862	218442	4.4379	0.4931	1.9724	0	4931	5.9172	0	669625	30.0789	6.9034	20.7101	3332.84	12.0611	0	2786	92.7022	65.0888	14.7929	2.4655	0	74.4576	364655	5.4241	1145.8	2928.99	3236.69	1330.87	1600.1	78.8955	29.5858	1631.16	10355	4745.07	3705.13
TCGA-WY-A85E	31.0019	413989	0	165595	9.8299	1.1342	11.7202	0	9.4518	5.6711	0	725898	20.0378	72.2117	36673	4191.3	4.2004	0	8.3176	449149	105.86	53.3081	9.4518	6.0491	55.9546	325739	12.8544	452941	1844.61	1761.81	1112.29	3120.98	137.24	64.6503	1249.91	17.0132	835539	3277.5
TCGA-DB-A4XA	524572	151905	16565	132523	88349	877968	55218	0	430701	77305	0	1737.71	265047	171176	138045	3292.66	67642	0.5522	27609	464384	146328	750966	22087	38653	170072	197151	811706	588156	252402	23429	531198	350469	33407	307013	19249	149089	676974	204362
TCGA-DB-A4XB	262348	84219	123143	213091	16062	0	37478	0	69602	69602	0.5354	498461	160621	100.65	91019	3827.6	98621	10708	48186	152.59	974434	208807	21416	16062	406907	236648	219515	583322	400803	245375	150395	398287	474903	899478	134547	91019	116718	308821
TCGA-DB-A4XC	268028	954691	44671	153797	3829	57435	31908	0	140396	121251	0.6382	1903.64	229738	382642	357371	4885.77	166879	12763	51053	222.08	142948	695597	3829	25526	98277	241863	146777	1065.72	487428	353031	853861	228717	301212	144863	166688	108488	282068	418634
TCGA-DB-A4XD	95602	104493	0.956	106118	129063	1434	38241	0.478	126195	43021	0.956	938814	143403	291587	172084	4653.44	182075	0	33461	217017	197897	124283	33461	1434	156.31	190.33	143403	511009	269407	277916	802581	241205	17543	277247	216826	71702	147753	429685
TCGA-DB-A4XE	246978	566678	54884	152303	393336	0.4574	22868	0.4574	73179	73179	0	532833	201242	178373	155505	3469.13	150931	18295	36589	493957	919308	160078	27442	18295	143613	190265	109768	387587	448723	209703	747795	322169	263443	158249	148919	187521	932572	447351
TCGA-DB-A4XF	156584	640569	218268	446026	42705	1898	2847	0.4745	71174	52195	0	2394.31	232503	640569	180308	8126.69	12688	0	1898	683274	250059	52669	80664	156584	258126	304152	128114	428826	491198	507853	100356	191127	352076	397153	348992	232503	432598	405836
TCGA-DB-A64O	641456	412253	31291	167926	453713	1043	0.5215	0.5215	83441	500649	0.5215	978351	302475	93872	114732	8238.28	57887	1043	73011	353583	542369	255539	73011	0	142893	318699	245109	752.59	219545	631547	353583	137678	268056	461536	176374	234679	397338	101929
TCGA-DB-A64W	62167	530639	9325	31083	492895	154973	39964	13321	115453	39964	0.8881	2134.1	97691	603894	44405	3284.64	103242	0.444	22202	204707	178952	404085	0.8881	17762	192274	135.44	417407	291381	722025	876998	39476	372691	230462	830373	17611	217584	519538	268028
TCGA-DB-A64X	761569	191905	0.5044	15131	25218	45392	10087	0	368176	60522	0	1672.42	332871	95827	499307	3747.82	86597	15131	40348	208297	109948	373219	20174	10087	978439	290652	322784	1024.68	13683	333224	534611	410642	266801	225445	156298	95827	105359	207742
TCGA-DB-A75K	286761	422402	15713	39282	901528	35354	11785	11785	113919	27498	0	2976.03	365325	239622	742435	3219.18	153122	0.7856	6678	105276	332721	249.05	43211	86421	324472	623504	62852	652.4	27309	274347	33115	468755	535025	801751	146484	388895	169542	162904
TCGA-DB-A75L	87772	830241	11969	42689	79793	0.399	31917	11969	893676	51865	0	1437.86	303212	379015	367046	5600.64	173748	0	119689	662278	277279	662278	59844	514662	199.88	324524	223419	674961	540275	266068	542988	207102	367046	553361	20774	10772	717335	19609
TCGA-DB-A75M	204717	236404	0.445	689809	66756	26702	22252	0	480641	53405	0	1151.31	311526	169114	342679	3020.47	249221	0	0	264353	165554	226969	22252	0.445	229639	292497	186916	835919	229551	493146	119404	371295	265688	303961	187583	102359	693458	263818
TCGA-DH-A66B	200351	623175	0	205777	480008	12522	16696	934971	75132	2087	0.4174	1335.26	204525	338092	187829	6330.26	69539	0.4174	12522	150263	120211	150263	12522	100176	939145	209559	6261	805298	836633	605018	512565	235955	232908	457886	590284	375658	536607	330496
TCGA-DH-A66D	177469	856867	15432	372299	3858	1929	30864	0.7716	208719	42438	0.3858	908565	150463	378086	262346	4475.69	104282	0	61728	270062	152006	258488	23148	81019	227238	254676	189043	877585	749306	218519	120216	41223	285108	167053	22581	435957	205054	358642
TCGA-DH-A66G	160957	154084	752583	957042	107885	26101	34802	26101	39152	113105	0	1465.58	95704	304513	160957	7907.34	156607	0.435	26101	423274	157037	487221	47852	178358	128766	220228	174008	663739	131698	470647	148777	327743	245351	584231	260924	334965	434193	356411
TCGA-DH-A7UR	14218	145537	0.3949	118483	1056.08	335703	31596	0	118088	63191	0	6910.74	107.03	157.16	529226	1699.05	71919	11848	90837	106.24	539885	387046	15798	27646	1152.84	308.12	99921	1218.88	694313	275434	116114	413823	113231	424566	308531	209321	124408	600316
TCGA-DH-A7UT	323512	219353	11554	244367	766031	80878	23108	0	5777	121317	92432	1298.09	271519	92432	456384	4558.64	22588	11554	5777	1036.97	151.34	111496	132871	69324	160023	541981	109763	673091	201964	345176	430387	281282	170999	543039	189948	242634	235298	368746
TCGA-DH-A7UU	82573	141808	0.4346	186875	52151	2173	30422	0	43459	60843	0.4346	2390.27	221643	599739	443286	3963.49	285789	13038	12086	191221	217292	491091	65189	0.8692	156888	505976	186875	631452	248153	357975	387658	432638	19774	228596	449196	321599	101782	264841
TCGA-DH-A7UV	64787	143484	0	205793	594513	0.7622	41921	0	152439	87653	0.3811	1677.59	423019	141006	983234	3281.26	277783	11433	49543	196266	414635	362043	87653	0.7622	126144	469868	53354	1408.92	200839	375229	709986	23792	165778	392531	19234	217226	214863	285824
TCGA-DU-A5TP	550082	10821	1642	706076	545977	155993	12315	140805	164204	69787	0	564039	49261	160099	147783	4945.81	57471	12315	49261	102627	997537	65681	114943	303777	755337	231203	184729	962644	115238	171059	476601	34413	350575	747947	345566	543103	178571	160263
TCGA-DU-A5TR	114745	185144	0	223947	462.86	49889	33259	350887	118071	77605	38803	2227.27	20.51	1663	103659	4029.93	52439	0	1663	493348	112528	382483	66519	254989	172395	542129	94235	1956.22	284812	675776	43847	219512	303769	404102	294734	443459	511197	189856
TCGA-DU-A5TS	155015	119175	37204	189118	192218	43404	12401	0	37204	0	0	1981.71	260425	725469	551852	2385.99	155015	0	49605	427221	108.51	694466	37204	37204	229422	568.34	272826	855229	216277	339854	684545	2980	293908	122152	205798	86808	123516	176407
TCGA-DU-A5TT	10755	112444	34554	155062	145992	479441	30235	0	881135	280754	69109	1399.88	138217	101.05	323947	2937.98	0	17277	25009	241.88	642261	332585	129579	43193	343384	515499	179251	2066.47	974302	32602	523498	42761	762355	786543	31263	138217	13122	110233
TCGA-DU-A5TY	31979	15109	17523	167.78	57825	0.8761	39426	197131	214653	70091	0	2996.82	468733	788523	280364	3800.68	100756	0.4381	17523	451.21	1173.14	148067	0.8761	109517	261965	451363	372358	584.44	163763	352032	11438	346775	333808	537948	362019	600153	170803	138364
TCGA-DU-A6S7	97917	120438	0	9366	145173	25544	17029	34058	131976	55345	0	1110.3	302267	370383	48533	2258.91	32466	0	38316	979174	689679	127718	25544	0	166034	392474	246922	804094	288856	313634	102941	511001	226487	351651	183872	170291	841664	26757
TCGA-DU-A76K	559373	875273	113168	814809	197235	45267	48501	0.3233	272573	174602	0.6467	1858.22	362137	303937	281303	3390.19	48889	0.3233	139035	501172	598125	698408	58201	103468	149382	558018	578773	926803	576251	450505	433595	847789	449762	366664	114526	87301	386646	117384
TCGA-DU-A76L	525719	414864	0	24584	108169	68079	26475	1020.42	295764	117247	15129	9669.82	113464	178487	124811	6574.89	99092	94554	22693	326778	907334	729955	49168	124811	902042	393.74	480333	723143	122731	400378	455673	884455	652496	425719	97171	769289	891452	37152
TCGA-DU-A76O	547693	706018	0.4602	279.37	359452	23012	0.9205	1841	59832	69037	0	2063.74	382004	625935	437234	2787.25	138028	0.4602	87447	460707	607525	372799	27615	13807	130.25	354923	27615	664481	40428	257646	611207	403176	266483	188241	138396	275826	95271	229985
TCGA-DU-A76R	69846	164095	122231	159337	785769	877442	26192	0.8731	318673	109135	0.4365	1747.46	183346	231365	165885	7449.53	108611	17462	69846	667.03	446142	101713	48019	257558	250573	376296	672269	1526.09	255986	280956	111579	241842	878751	958638	187886	143621	274844	714613
TCGA-DU-A7TA	5373	903858	0.398	351832	6766	0.796	1.99	3184	175916	1592	1194	2282.93	24278	56118	78406	4874.7	28847	0	7164	21492	310802	12736	6368	13134	200592	508664	13532	1288.55	299933	174881	253924	226701	532126	719186	190841	49352	202065	390438
TCGA-DU-A7TD	363165	589062	0	21617	166018	30264	0.4323	181582	415045	64851	0.8647	7743.62	77821	161634	587981	5100.3	18634	1297	34587	1504.11	451781	34587	99438	25508	535668	554.41	138349	923575	714354	46364	162257	21751	477302	135019	400303	139645	242412	773065
TCGA-DU-A7TI	494151	668197	192413	909588	485405	104952	17492	0	131191	48103	17492	796327	227397	327845	253635	4857.99	22731	13119	39357	213403	150432	380453	56849	83087	848366	278553	284246	567334	500273	238723	101367	230239	143435	835247	169936	37608	150301	30598
TCGA-E1-A7YD	188679	327089	0.8985	326146	694.07	58401	44924	0	44924	53908	0.8985	1780.32	15274	389874	139263	6593.89	56514	0.4492	0.4492	534591	416855	215633	193172	13477	194.07	417772	422282	499.34	230279	419317	646002	298742	155885	158131	222192	354897	757098	12363
TCGA-E1-A7YE	16775	46699	22582	619385	417117	38712	19356	458732	225817	129039	0.6452	2479.47	125813	587093	893592	7198.09	95972	12904	0.9678	232269	825521	22582	74197	206462	454538	347943	117748	847654	275668	466635	795845	271691	706808	958756	371663	309692	397632	184009
TCGA-E1-A7YH	103181	103029	0.7643	322.92	204452	26751	11465	0	84074	45858	53501	1234.74	466227	171969	290437	5455.62	30381	0.7643	15286	105856	277054	108149	286615	0.7643	130314	407139	61145	799461	21756	336486	949651	287647	277061	214006	20021	4968	401376	396713
TCGA-E1-A7YJ	329975	487666	0.3173	259221	802729	272864	0.3173	60284	428333	237963	38074	7306.42	23479	108511	475926	6480.84	220988	12691	90712	168161	1906.49	475926	63457	47593	257952	769791	161815	2321.2	699199	553502	797018	931578	139732	295391	267375	945729	485413	616991
TCGA-E1-A7YK	48247	154717	12266	445671	977205	0.8177	16355	122662	167638	81775	12266	1859.14	106307	306654	310743	4654.2	45998	20444	16355	932229	363488	625575	61331	89952	989472	518769	57242	1173.06	388347	450332	551569	338792	509864	141061	397097	614944	563426	235797
TCGA-E1-A7YL	518035	266692	0	162702	48.35	15349	34536	1987.72	552571	226401	34536	1479.28	552571	154877	337682	7786.65	142748	0	4221	384114	534513	387567	253262	9977	480.43	668979	195702	907463	136044	544436	854183	989946	296316	59835	315618	106995	694781	548849
TCGA-E1-A7YM	216767	219773	1478	105921	209.87	24633	44339	0.9853	59118	103457	492653	1510.97	704494	522213	187208	5088.12	35274	0.9853	54192	300026	2549.42	891702	59118	29559	115281	563428	255687	1777.39	415849	379984	378358	150653	162576	581331	232335	78825	341507	990233
TCGA-E1-A7YN	15613	742331	0.5498	604728	186916	10995	10995	54975	258384	186916	10995	4062.67	54975	192413	434305	3379.88	166135	10995	60473	42331	389742	138538	82463	49478	228697	921495	549753	1070.1	840792	512974	868609	271248	127213	181198	405772	384827	122095	557284
TCGA-E1-A7YQ	915154	52312	0.3705	426084	403853	59281	29641	212671	933679	92627	0	11930.7	66691	199689	140793	5814.01	199741	0.3705	40756	474991	2347.14	403853	25565	133383	1557.24	698077	340867	692453	123131	46169	171471	462949	283549	637495	471286	164135	372694	758355
TCGA-E1-A7YS	65693	130037	0.365	21898	118978	25547	25547	0.365	124088	40146	0.365	2060.22	507299	188288	441606	7445.99	285693	0.7299	40146	226277	349628	456204	51095	25547	111314	1405.02	50365	350292	227007	12292	164964	374051	777372	156934	26208	20073	934307	513467
TCGA-E1-A7YV	99694	278192	27189	54379	718704	0.4532	22658	77036	208451	49847	0.4532	5453.27	190325	407.79	625354	7146.71	20392	0.4532	13595	652543	447264	124618	54379	122352	317662	813128	317209	387851	671531	32455	538801	410513	103818	974737	356089	693327	217243	321604
TCGA-FG-8189	218878	892385	560876	68399	861833	100319	127679	100319	82079	843593	0	1022.8	164159	5016	414957	2197.9	109439	132239	95759	101687	165071	104879	0	4104	150935	169175	113999	399088	182399	893297	26311	173826	218878	711354	742818	60648	303238	112175
TCGA-FG-A4MW	254339	456917	13748	171851	235092	144355	13748	0	316206	350576	0	3887.95	6874	982918	164977	5766.63	18766	41244	27496	742396	600096	35745	75614	109985	453686	369211	144355	1013.64	887919	522702	131088	475064	632411	392507	270631	233717	150816	480289
TCGA-FG-A4MX	130522	109137	50201	200803	120482	50201	0	50201	80321	0	2008	1093.37	348394	40161	481928	1379.52	180723	2008	110442	953815	61245	106426	70281	100402	321285	1013.05	100402	3511.94	545482	501205	898594	594478	244177	121486	21506	110442	428614	922691
TCGA-FG-A4MY	254564	100419	13398	515826	33495	0.6699	20097	26796	60291	0	0.6699	1568.92	341651	113884	227768	4583.49	4207	0.6699	60291	123932	235806	103165	13398	113884	515826	455039	62971	1322.14	657243	390353	84274	419159	130631	401943	270842	214369	254296	215642
TCGA-FG-A6IZ	64795	891577	0	103672	535637	285097	21598	0	302376	12959	34557	781857	717063	203024	37149	2786.61	69719	0	17279	136933	201296	73434	0	38877	142981	336501	146868	448553	381425	189546	391793	361598	391361	309719	866091	25918	3054	989201
TCGA-FG-A6J1	236895	247581	35282	191532	1023.19	55444	15121	0	332661	105847	0	1840.73	816532	95766	665323	2391.63	35282	0	95766	445565	130544	297379	30242	85685	385585	358427	660282	759617	982863	285685	500	254889	81502	421875	929939	50403	37248	116734
TCGA-FG-A6J3	362328	109498	0	175836	671373	69269	15985	495537	90582	0	0	4890.37	181164	127881	9591	2714.27	37299	0.5328	0	367657	150793	3197	0	181164	620221	904756	127881	643826	127966	695671	696949	540722	194379	19683	481311	37299	582336	501932
TCGA-FG-A70Z	595119	133735	80241	588432	133.4	197258	1003	735.54	511535	267469	46807	9550.32	69074	965664	3009	5692.08	45303	43464	1003	277165	526907	277499	106988	23404	915747	241835	468071	687466	815848	371147	18783	456637	172116	485791	37663	618522	304012	649582
TCGA-FG-A713	228547	132945	107805	99181	258732	51746	150927	43122	198361	353601	25873	2688.66	185425	120742	435533	2293.23	135274	34498	66969	306166	188003	694265	0.4312	47434	194049	184636	267357	561005	15442	173954	315222	152609	347564	705908	122035	115351	115179	135533
TCGA-FG-A87N	88942	201779	85977	154165	3668.54	106.73	0.5929	62259	151201	29647	17788	2956.12	91906	239529	91906	7581.09	50578	14824	11385	246368	221165	115624	5.04	10.08	293804	292979	160095	298743	143421	157249	24705	545983	376253	300326	364245	207014	120753	423718
TCGA-FG-A87Q	662681	216193	14948	876931	122571	34878	24913	0	84704	124564	79721	2525.66	69756	418535	124564	5644.74	107773	0.4983	74738	424514	2310.33	832088	99651	49826	207773	351116	378675	1897.67	690633	576183	562033	33139	272546	186846	288989	284006	757897	146741
TCGA-HT-7477	123967	114012	33809	55973	864012	101427	1127	0	379414	60105	18783	1827.57	214125	555169	180316	3939.14	149324	0.7513	0.7513	455672	303148	304282	15026	161533	364763	647799	533434	768952	489068	355334	152968	503944	620586	707739	4145	987979	102667	135462
TCGA-HT-7884	117972	652535	1106	54.1935	285346	0	1.4747	1106	25.8065	8.4793	0.3687	1996.31	85.53	12.1659	41659	6237.05	15.5834	0.7373	3.13	374562	978765	66.3594	7.0046	5.8986	106175	368664	8.1106	631543	262452	26577	78341	243134	143042	152627	163797	88479	20118	449032
TCGA-HT-8563	626482	125161	4.0637	470369	13.5455	4.0637	3.3864	4482.22	90.0779	6.7728	2.7091	3879.11	4.0637	30.4775	4.4023	16548.9	8.8046	0.3386	1.0159	50.7958	383	180833	9.4819	12.5296	261.09	617017	8.1273	424277	385835	585676	792414	254047	164477	136979	978564	175679	305689	157704
TCGA-HT-8564	419957	147245	27.8733	83.9915	87.7079	10.7777	5.9463	10406	14.8657	30.4748	0.7433	1801.36	15609	40.8808	11521	4307.35	6.9423	4.4597	4.8314	865.93	602806	164638	10.7777	12.6359	345257	439283	12.2642	803716	230345	283415	544086	216148	134386	110155	147728	858497	24967	429434
TCGA-HT-A4DV	352	14256	0.8	17.6	22.4	5.6	3.2	0	8	10.4	0	1335.2	31.2	15.2	34.4	3000.8	8	2.4	5496	431.2	212.8	46.4	0.8	2.4	107.2	222.4	13.6	464792	11392	20128	3712	20416	1552	344	17688	48	9352	20288
TCGA-HT-A5R7	172352	109396	20.1077	19629	10.5326	28.2466	2.3938	0	11.4901	22.0227	4.7876	1030.76	10.5326	33.5129	28.7253	2966.85	5.5919	2.8725	4.7253	243208	157989	35.4279	2.3938	8.1388	129264	197367	42.1305	579792	242394	190257	574985	262166	283423	125434	142717	67026	211658	237367
TCGA-HT-A5RA	105263	381121	0.3814	437452	114416	9.9161	0	83.1426	156751	12.9672	0.3814	6297.86	6865	275.74	8.0092	11419.1	9.2754	3.4325	3.8139	756674	4039.66	94.2029	9.5347	19.4508	718917	553394	133486	2732.83	164069	470442	284363	238749	746072	29119	546682	10921	474447	477002
TCGA-HT-A5RC	251714	824767	899	257557	104281	1798	2.2474	899	7.1918	11.6867	0	5931	13.0352	88.5493	7.1918	14053.7	9.4393	0	0.4495	29.6663	1770.08	12.5857	13.0352	6.2928	308349	392979	33.7117	844131	45041	110844	129453	801304	274188	55422	430206	519789	913181	158292
TCGA-HT-A615	165465	221807	0.8485	16.1222	23.3347	0.8485	0.8485	0	10.6067	8.9096	0.4243	581672	41.5783	30123	15.2737	4727.2	10.4667	0	1.6971	194739	120492	24.1833	7.6368	1.6971	105643	259368	25.4561	315558	196945	173271	758591	214595	20874	103097	218201	152737	778956	314128
TCGA-HT-A618	611708	954839	7.1685	204.54	104659	2.8674	1.4337	0	6.6906	5.7348	0.9558	1650.18	14.8148	12.4253	24.3728	11192.8	9.3716	0.4779	2.4468	311589	132827	29.1517	1.4337	3.8232	106093	291039	10.0358	844253	335914	36043	101792	302987	636081	156272	429343	348865	371039	503178
TCGA-HT-A61A	450116	1240	12.0999	29.5238	157783	4.84	12.5839	3388	112287	60.0155	3388	1317.92	23.7158	13.0679	20.3278	3143.07	8.2279	24.1998	9.6799	204246	234254	58.0795	2.42	62.9195	270554	210054	17.4239	276023	891521	132325	410429	178401	493676	372677	153717	5808	474316	179853
TCGA-HT-A61B	484014	127309	444	48.8455	174512	25.7549	1.3321	0	27.9751	2.6643	1.3321	2051.51	19.5382	204702	15.5417	2789.96	5.7904	444	3.9964	208259	192274	34.6359	3.9964	21.3144	218028	396226	46.1812	1179.84	805995	354441	938277	368739	563499	128996	245071	53286	117007	192274
TCGA-HT-A61C	518473	485087	0.3928	31.0298	253738	5417.65	0	191678	196784	241954	1.5711	3427.42	14.1402	239594	17.6752	2784.04	6.3906	2.3567	3.1423	429704	276099	13.3546	7.0701	51.4545	553038	300526	20.4247	545795	522322	224475	329584	39023	328248	689373	410183	247846	165833	219408
TCGA-HT-A74H	677796	287235	1.0041	70792	103929	23.5973	3.0124	0	48.7009	47.6967	2.0083	2459.14	20.0828	10.5435	23.0953	2487.26	9.0373	2.0083	7029	575373	351.45	76.8169	2.0083	10.5435	260575	321366	84.3479	2638.46	850107	370478	624074	986971	524564	11402	251989	175725	7515	667503
TCGA-HT-A74K	224321	238843	0.5903	11.8064	228453	4.1322	0.5903	8.8548	31.8772	1.1806	0.5903	10242	31.8772	24.7934	43.0933	2116.29	4.7226	0.5903	5.9032	102716	255018	10.6257	5.9032	2.3613	991145	268595	12.3967	407521	128394	50183	127568	350885	242444	564345	29327	153483	681818	561393
TCGA-HW-8319	240582	87591	14.5616	94.0171	11.0795	34.5046	2849	0.9497	30.7059	9.4967	0.3166	932257	20842	45.2675	28.8066	5161.44	10.4463	1.2662	4.4318	742007	289012	50.9655	1.5828	3.7987	88.3191	262463	47.7999	654027	604527	276195	128997	382653	210193	481165	194302	294397	148243	381418
TCGA-HW-8320	118975	128948	3.8492	247397	87.8313	1.3997	1.7496	0	93.7801	3.8492	0	2099.55	30.0936	18896	26.2444	4540.98	29.2678	0.3499	0.3499	127373	220103	41.2912	3.1493	1.0498	62.2868	215652	2.4495	684749	462602	342122	937801	318712	166915	276791	203622	440906	168209	281375
TCGA-HW-A5KJ	198906	988563	2.4863	8.4535	115365	0.4973	0.9945	1.9891	45.7484	2.4863	0	4456.49	82546	69.6171	64.6445	2414.72	4.4853	0.9945	4.7141	86.5241	337141	310293	5.4699	3.4809	225758	282452	12.9289	765614	672302	203381	265042	317056	465937	293386	224117	129289	129786	131576
TCGA-HW-A5KK	834704	39227	4.9342	249589	323602	2.4671	1.6447	0.4112	4.1118	456003	1.6447	1923.52	12.7467	18.5033	23.4375	5427.63	8.9474	2.0559	4.9342	232.73	472845	121299	4.1118	2.4671	118.01	352015	5.3454	2173.45	873972	455757	51398	416406	24815	244655	256702	587993	49338	482812
TCGA-HW-A5KL	135593	121146	0.4676	97.2531	83.2262	4.6756	1.4027	0	131853	4.2081	0	1816.01	27.5862	15.8971	40.2104	3747.98	8.5283	1.4027	1.7627	242665	178609	48.6265	3.2729	3.2729	128.58	212404	5.1432	744538	334494	262303	104079	294331	231911	139801	203904	65459	903331	227423
TCGA-KT-A74X	74616	101277	2.5829	7.1746	317693	5.1657	1.7219	1.1479	33.5773	5.4527	0	1378.39	16.6451	65.1399	39.03	3824.94	11247	1.1479	5.4527	335486	210644	66.0066	1.7219	58258	99.5839	224.73	15.4972	408383	155288	174975	69393	314966	216387	628498	202669	134883	293586	301248
TCGA-KT-A7W1	292859	382396	1.9743	118789	132609	562356	0.6581	2.9615	41.7901	15.4656	0	6731.16	17769	368769	23.3629	7810.13	8.9766	1.6453	3.3498	1173.74	1397.78	19.7433	54.9523	9.8717	510365	374423	74.6956	1187.68	789964	863639	137282	729319	282297	148272	311254	595591	199177	776012
TCGA-P5-A5EX	753457	764664	1.9075	299952	5.7225	3.3381	1.9075	19.5517	95.3743	3815	0.9537	5614.21	8.5837	14.3062	22.8898	8217.93	9.8903	0.4769	4.7687	48164	349.07	10.4912	3815	6.1993	480.21	237482	12.3987	1286.88	124902	7701	21731	267954	146447	342632	718073	113395	714783	522127
TCGA-P5-A5F0	131014	143122	36.5936	28.9135	38.8525	248024	3.6142	0.9035	8.1319	4.9695	1.3553	1455.61	33883	30.2688	45.6291	3746.56	5.8098	0	9939	472555	113395	187938	1.8071	6.7766	134177	294.71	140501	681825	226022	125096	415631	958211	16806	33883	113756	58731	804156	310639
TCGA-P5-A5F4	341375	889395	7.2827	71.4611	14.1102	3.1862	3.6413	0.9103	25.0341	17.7515	0	1728.72	15.4756	15.0205	18.6618	2357.31	10.4688	3.6413	18.2066	217569	176149	55.5303	2.2758	10.4688	149294	162071	8.6482	616204	285571	178152	662722	206827	299499	150205	140601	113792	951297	188166
TCGA-QH-A65R	37313	155431	0.8292	6.6335	495854	145108	1.2438	0	81675	2.9022	2.4876	2742.95	29.8507	75.8706	43.5323	2474.3	3267	0.4146	4.1459	49.3367	305.97	41874	1.6584	49.3367	296849	309739	17.4129	639411	112231	206343	318408	322222	599088	380597	23694	82919	155058	781095
TCGA-QH-A65X	300633	259968	1.5823	71.2025	29.0084	3.1646	0	1.0549	96519	6.8565	0	4541.67	20.0422	36.9198	32173	2545.89	5.8017	0	2.1097	49.5781	400844	52.7426	3.1646	0.5274	835971	330169	23.2068	1176.94	114451	575791	608122	313397	151846	1250	197679	52743	164557	560127
TCGA-QH-A6CS	168281	302958	2.0398	56.6038	96.8893	0	8669	0	17848	21.9276	0	1742.48	164202	11.2188	7.6492	15146.9	6.8638	0.5099	6.1193	593065	846507	22.4375	2.0398	1.0199	70.8822	260071	36716	314528	146951	735339	339623	193065	752677	134115	253901	193779	163233	135742
TCGA-QH-A6CV	128305	52811	1.1664	88647	266719	3.4992	1.5552	0.3888	2.3328	46.2675	4.2768	3040.82	19.4401	223173	14.7745	3817.26	4.6656	0.3888	6.6096	826594	1685.45	27.2162	19.0513	1.1664	634526	342317	31.8818	1525.22	299767	614463	904743	311275	680793	836314	219479	233281	279977	141194
TCGA-QH-A6CY	259868	842996	3.9374	18.8995	105522	1575	5.5124	2.3624	4.7249	6.6936	0	824884	11.0247	20.8682	21.2619	4670.54	3.3507	1.1812	7.4811	319323	179939	105129	0	1.9687	75.2043	177.25	18.5058	284.8	180215	136431	315385	150094	124815	110247	157693	110247	194507	281445
TCGA-QH-A6X4	80552	244112	1.5343	4.2194	2881.86	1.1507	1.5343	0	3.8358	4603	0	1081.32	62.9076	36.8239	57.1538	4025.32	7.2996	0.3836	3.4522	112006	143445	100499	1.1507	3.4522	79.7852	449758	106636	411883	164097	120445	286153	54066	955121	42194	147948	9206	57921	267779
TCGA-QH-A6X8	123077	747593	397	6.3524	10.3226	2.3821	1.9851	0	8.7345	794	9.9256	1691.71	13.1017	48.4129	35335	4634.84	3998	0	2.7792	104814	114342	46.4516	2.7792	1.9851	132208	221161	35335	479408	104973	104377	345807	360854	21201	635236	1627	238213	545509	233687
TCGA-QH-A6XC	33195	515204	2979	7.2348	47.2391	2979	5.9581	0.8512	13.1929	30.0372	8.9371	1399.3	16.5975	39.5787	9.7883	2410.89	10.0479	3.8302	2.1279	304288	836676	16.1719	6.3837	2.5535	222151	355519	68.0924	822636	831876	579381	400043	408512	455368	614534	150527	153208	255559	627258
TCGA-R8-A6ML	10039	137535	2.6027	21.1935	11.1545	1.1154	2.6027	0	19.7063	11.5263	0	1003.16	27.8862	10039	50.1952	5185.72	11.7494	0	5.5772	239821	121569	59.8624	0.7436	2.6027	92.9541	354341	62.4651	396226	150995	200855	317903	233092	200409	33984	181595	55772	320134	37546
TCGA-RY-A83Z	230837	782336	0.5018	48.6765	482248	34.6255	3.0109	0	17.0618	1.0036	5.52	1110.02	55.2001	63.2292	57.2074	2589.39	5.0182	0.5018	6.5236	20.0728	42.6546	20.0728	2.5091	0.5018	101368	594.5	56.7056	485656	258939	492736	307615	407929	233346	822983	188584	65236	128566	173529
TCGA-S9-A6TS	141093	188404	2.6455	3.9683	96.1199	1.3228	0.4409	0.8818	20.7231	7.9365	0	3337.74	19.8413	16.3139	26.0141	5170.63	19806	0.4409	3.0864	112875	252641	51.5873	1.3228	3.0864	184303	670181	15.4321	898563	615608	425838	794973	176808	363316	11993	2306	343915	20366	131041
TCGA-S9-A6TV	484434	799465	1.7832	35.6639	47849	1486	0.2972	50.2266	30.0171	5.3496	0.8916	3979.79	13.9683	46.0658	15.7515	6193.03	13.7128	0.2972	11142	274612	234787	49.9294	12.7796	28.5311	333.16	496744	9.8076	793203	225191	657285	11775	601293	986106	331882	352062	351884	491062	183045
TCGA-S9-A6U0	11615	506416	3.8717	42.0354	290929	9.4027	0	4.9779	358407	8.8496	1.6593	39387.2	3.8717	52.5166	7.1903	5407.63	2.1073	0	2.2124	195797	1806.34	74.6681	11.0619	7.7434	3053.65	595149	33.7389	2995.81	136881	124851	375719	120382	964159	768805	965653	663717	54906	549558
TCGA-S9-A6U2	132513	114813	9.9385	45433	381921	74.3019	1893	0	4.2593	9.4652	0	1695.22	11.8315	17.5106	20.3502	5936.58	15.6176	0.4733	4.2593	1213.44	319924	100805	0.9465	0.4733	250828	185083	70.9891	823777	274917	33346	175674	466919	591103	774728	20956	212967	101278	404023
TCGA-S9-A6U6	19657	126046	3.6105	18.4535	35.7035	19657	1.6047	1.2035	21.6628	14843	0	1217.93	28.4826	34.0989	25.6745	3417.91	16897	0.8023	8.0233	89.0583	80.2327	42.1222	2407	7.2209	83.8431	314628	25.6745	380223	329155	273593	67917	301875	188547	236686	16536	353024	78628	359563
TCGA-S9-A6U9	159036	142458	1.4458	71.8072	8.1928	1.9277	2.4096	0	29.8795	6747	1.4458	5312.77	19759	8.6747	11.5663	4303.61	8.5349	0.9639	3.8554	172.53	453976	66988	0.9639	1.4458	507.47	241634	3.3735	1017.33	139711	361494	94988	244867	780241	341205	322602	26506	633349	739614
TCGA-S9-A6WG	697446	346807	3.4381	55.9921	14.7348	4.9116	0.4912	0	214637	6.8762	26.5226	15067.8	20.5059	220.01	182.22	4538.8	20.1375	2947	5.4028	252947	1047.13	475933	7.8585	7.8585	1556.97	557618	61.3949	1828.46	82058	56331	264145	514735	769843	114278	745432	538934	482466	14946
TCGA-S9-A6WH	67174	638154	1.0334	10.8512	982292	102311	2.0669	1.5502	56.8396	1.5502	0	2168.17	45.8541	17.4859	32.0369	2356.78	9.7247	1.5502	6.7174	14985	241827	29.4533	1.0334	5.1672	112129	161373	6.2007	619423	253711	941471	527575	172327	15295	630403	137759	82676	99211	204674
TCGA-S9-A6WI	302609	890087	8	4.5217	77913	3.4783	5.2174	2.7826	9.0435	62.5252	2.4348	2006.96	22.6087	7.3043	49.0435	1692.17	7.9443	0.6957	7.3043	73.3913	270233	67.1304	0	14.2609	173913	183701	28.1739	493391	257391	111965	232	119583	262957	310609	122609	5913	325217	830609
TCGA-S9-A6WM	290877	554335	2.6933	33.3969	189.07	0.5387	3.7706	0	8.0799	17.7758	0	3329.46	11.3119	102868	4.3093	7867.13	8527	1616	1.0773	415307	2557.52	12.9278	6.4639	3.7706	1144.11	373631	267175	3923.76	845589	100417	146623	982893	460178	233294	315332	161598	116081	126865
TCGA-S9-A6WN	143079	125661	8.1078	21.9387	0.9539	0.9539	0.4769	324311	10.0155	8.1078	7.1539	6976.99	8.5847	5.7231	10.4924	15327.5	7.0824	1.4308	4.2924	18.6002	211275	19.5541	3.8154	9.5386	226541	207016	13354	1594.67	334398	615476	96578	478359	265458	670562	101591	181018	483176	63856
TCGA-S9-A7IS	70342	7025	3.0583	5.1992	2114.84	46.7926	0.6117	0.6117	7.34	10.7042	8.2575	9307.75	10.0925	294188	16.2092	4696.08	15625	0	0.6117	514107	308.28	7.34	0.3058	1835	878.66	302791	51.3801	475535	915513	157933	239835	682896	239284	139705	55518	268522	232128	213686
TCGA-S9-A7IX	450202	477409	49.5547	50.5263	202105	7.1255	0.9717	0	12.6316	218594	0.3239	2984.29	25587	46.6397	9.3927	10524.4	5.9789	1.9433	3.2389	386073	2016.48	56.6802	15.2227	5.1822	658138	463851	118866	2513.65	653603	645733	162073	273328	137069	156211	313814	751417	188567	673976
TCGA-S9-A7IY	261927	106782	1.8709	22.4509	199719	2.3386	2.3386	0	22.9186	7.4836	5145	1652.95	29.9345	7.0159	12.6286	7350.33	15.0655	0.4677	7.0159	374649	251169	69.6913	2.3386	5145	157624	359097	18.7091	660767	240505	306501	458372	320112	17072	18522	215809	425631	36029	809495
TCGA-S9-A7IZ	843203	113137	27817	83.0164	12.1699	0	0.4346	0	3.0425	5.6503	0.4346	2469.19	22.5274	12.6046	33.0327	9010.97	30.2814	1.3039	5.2157	97.7942	116462	37.3791	1.3039	4781	165598	323321	32.5981	1047.49	94178	55947	14969	308378	347278	15734	196284	317853	433641	317896
TCGA-S9-A7J0	57508	670607	0.9585	173802	507348	7.6677	3.8339	0.3195	36.1022	3.8339	1.9169	2150.8	27476	387486	54.6326	5499.36	12115	639	0.9585	481.47	119799	21.7252	2.5559	3.1949	102875	575888	38.6581	312658	449808	168403	47508	259681	2377	276677	312716	488818	600	20246
TCGA-S9-A7J3	14671	110521	863	4.6027	2042.72	2.3013	2.8767	863	11.7943	10.0683	0.2877	3264.15	37.6843	10.0683	41.4239	5376.48	14.8119	863	4.8903	591.73	301756	88.3136	4.0273	2.3013	184969	260761	51.7799	342979	137591	195671	492485	3326	170298	322186	241122	25027	416829	432449
TCGA-S9-A7QW	69062	582281	0.8633	101004	498975	3.8848	3.0215	0	16.8339	3.8848	0	452789	50.5018	63451	11.6543	2639.04	7.5019	0	0.4316	527463	110487	21582	1.2949	2.5898	44.4588	345402	15539	547862	310608	20559	957807	490428	733787	444588	109162	69062	102989	270249
TCGA-S9-A7QX	188782	698495	2.3022	45.1236	6.4462	1.8418	1.3813	0.9209	7.8276	5.5253	0	1068.23	31.1261	54.3095	29008	3786.7	7.8276	0.4604	6.9619	79657	182797	16.1156	4144	0	170365	419627	46.9654	542662	282299	290311	664422	132884	187401	23805	23432	188782	633112	192052
TCGA-S9-A7R2	99418	149564	0.9699	167313	129486	3.3948	2.4248	485	22.3084	86324	485	1635.31	9.2144	19.8836	7.7595	2718.23	7.2357	0.9699	3.3948	574.2	285616	46.5567	15.0339	4.8497	177498	344054	5.8196	2323.39	415179	332881	818138	325218	515519	470902	266004	354025	591513	757662
TCGA-S9-A7R4	172273	101641	13.0369	11.6401	243045	2328	0.9312	0.4656	20.9522	5.1216	0	6470.03	17.6929	20.4633	30.7298	5836.81	14.9133	0	4.1904	163427	567561	290537	1.3968	0.9312	444651	293381	14.8993	1154.37	681178	417879	141637	330299	115796	715633	387196	926551	159888	21767
TCGA-S9-A7R7	635452	191973	8.9186	308807	1.1148	1.6722	2.2297	29.5429	95.3177	3.9019	0	4449.28	8.3612	7.8038	12.2631	10016.7	10.8417	0.5574	1.6722	112597	526734	90.8584	10.0334	10.5909	544593	427.72	7.8038	1102.96	10029	114259	506689	433724	877926	365998	855964	243991	146003	458751
TCGA-S9-A7R8	129811	575844	1.0385	57.6363	196275	0	3.1155	0	58.1555	6231	1.5577	1478.81	34.2702	85.1563	55.0401	4221.47	17753	0	9.3464	34.2702	150581	23.3661	4154	4154	123061	367366	68.5405	602689	219226	261285	442917	436011	517688	311028	223847	119427	896738	427443
TCGA-S9-A89V	622258	127244	0.7978	7.9777	2929	5.5844	3.5899	3.5899	44.6749	317411	3.1911	3761.87	20343	2.3933	9.9721	16232.9	23.3347	1.1966	7.5788	6781	594731	12.7643	12.3654	47866	101316	579449	5.1855	804.93	698045	261428	298763	390666	474671	881532	347667	111288	361827	674033
TCGA-S9-A89Z	602871	200766	0	8134	191866	13.3971	2.3923	13.8756	154546	2.3923	0.4785	5774.16	19.6172	42.1053	44.0191	6680.38	14.0239	0.4785	0.9569	14.8325	212421	23.9234	19.1388	41.1483	435885	769545	28.2297	627416	197354	547608	511483	387416	598565	920574	590383	120574	246938	177656
TCGA-TM-A7C5	69204	811995	6.3437	4.6136	500	22.4913	1.7301	1.1534	13.8408	4.6136	0	1341.41	13.2641	32.2953	13.2641	4615.34	8316	0	6.3437	97.4625	302768	16.7243	1.1534	3.4602	193195	185698	20.7612	470865	407151	109804	623414	285928	226644	140715	188581	230681	288351	877739
TCGA-TM-A84F	125723	165544	1.0521	160442	722778	2.6302	1.0521	526	7.8906	11.5729	0	1469.75	19.4634	19.3793	11.5729	4582.85	16.4124	0	3.1562	741715	141505	39.4529	4.2083	1.5781	185166	461494	8.9427	701883	424198	333509	490268	223514	310363	873225	192478	126249	551447	285639
TCGA-TM-A84G	45472	104623	1.8947	19.3255	137552	9.8522	2.6525	0	29.5567	37.5142	0.3789	922698	27.2831	18.1887	36.3774	5728.31	15.0057	0.3789	1.5157	58.7344	234555	33.7249	1.1368	0.7579	233043	202024	14.7783	370637	826071	140318	70936	292232	202728	167488	212164	174308	188708	436415
TCGA-TM-A84H	97933	854189	2.9017	10156	802321	4.3526	4.3526	0	5.4407	6.1661	0	1917.66	45.7018	15.9594	36.2713	6745.01	25564	2.1763	0.3627	188974	925988	51.5053	6.1661	2.9017	58.0341	431415	3.2644	824113	606347	331737	132281	650453	110265	79797	207871	547697	766304	653029
TCGA-TM-A84I	77882	616433	0.3894	94.2368	14.4081	0.7788	1.5576	1.1682	4.6729	2.7259	0.7788	2174.07	9.3458	195.44	21.4174	5282.32	17.9128	2.7259	1.1682	18.3022	139019	10514	17134	11.2928	128894	399934	52.5701	455818	507438	247625	50662	190537	160436	208333	279206	280374	393964	339019
TCGA-TM-A84J	16688	199166	5.0063	1.6688	352107	111389	1.2516	211932	232791	11.6813	2.5031	6547.77	7.5094	113863	32.5407	6302.88	3.7547	1.6688	0.8344	235711	445.92	2.9203	7.0922	4.1719	516896	128928	23.3625	114126	438298	201669	264581	503296	201418	316854	339091	140175	723821	367334
TCGA-TM-A84M	99297	299545	3.7236	5.3786	38.0637	7.0335	3.7236	0	135705	21.1005	0.4137	522962	35995	71.5763	44.6835	5593.71	7.3397	0.4137	4.9648	193215	97.6417	15.3082	1.2412	4.1374	99.7104	636024	31.0302	209371	553248	144808	304096	28825	160943	251138	215722	335126	232933	137526
TCGA-TM-A84O	104879	20871	3648	93.4793	869129	1824	4104	0	29.6398	192887	20.0638	1494.3	17.7839	115823	16.8719	5523.94	14.1359	1368	6.8399	1045.14	380301	46.0556	456	5472	160511	223023	16.8719	903643	412084	330187	128409	548427	511354	475604	316097	118559	212175	281578
TCGA-TM-A84Q	159889	513034	0	169621	11.8179	1.3903	0.3476	50.7473	17.0316	3.4758	0.6952	1015.29	19.1171	14251	14251	5190.13	20.5075	0.3476	3.1283	23.2881	117831	17.0316	4.5186	7.2993	43448	317219	17.3792	658238	651512	286166	415711	248488	142857	374696	237331	156413	29854	335488
TCGA-TQ-A7RF	99278	643953	0	477437	13.5379	0.9025	3.6101	15343	1.3538	5.8664	0	1421.93	23.4657	4.0614	15.7942	5311.37	18.7726	0	1.3538	7.2202	154783	24.8195	1.3538	1.3538	143.05	441652	20.3069	900172	410921	523285	888989	456904	263538	252708	209251	56273	417058	620262
TCGA-TQ-A7RH	121998	178765	0.7625	377812	494853	5.3374	3.4312	0	172703	10.6748	0.3812	2441.86	38.8868	38.1243	35.4556	3725.51	13.3435	1525	6.0999	217308	176127	113229	9.1498	4.5749	166222	589401	12.9623	1114.37	410921	227716	101716	288143	310713	101487	18658	243995	123713	320663
TCGA-TQ-A7RJ	145151	143373	0.7258	16.6924	257643	4.7174	1.8144	0.3629	57.3347	8.3462	19.5954	2122.11	15.9666	24.3128	30.1188	6091.99	20.6042	0	2.5401	210106	326942	70.0354	4.3545	2903	133539	397964	5.0803	769776	256228	374054	10342	328767	309172	330219	195845	159666	419523	563912
TCGA-TQ-A7RM	238958	736193	0	1.7795	1311.73	12.9647	1.7795	0.7626	18.3031	0.7626	0	5229.11	18.8116	424971	7.3721	4125.07	23.2704	2.0337	3.3047	2.0337	518841	3.0505	78.0426	0.5084	473.34	393068	65.5863	533417	102193	334643	177896	116759	373181	72755	313492	333016	175863	301671
TCGA-TQ-A7RN	66066	343478	3146	147547	101.3	2.2022	2.2022	0	11.9547	7.2358	0.3146	1353.72	38.0664	29.5722	30516	4368.19	31.4252	1.2584	4.6435	440752	223.67	23.5948	1.2584	3.7752	123322	389.45	53.1671	627834	453336	219212	411809	304027	239095	221792	215814	176175	916424	300598
TCGA-TQ-A7RP	234368	508066	0	194818	198.48	0	3.2958	0	14648	38451	0.3662	1502.15	20.5072	2.1972	38.8172	5819.65	4.5995	1.4648	11.3522	440172	947699	73.9724	5.1268	3662	364369	287965	55.6624	1144.25	126529	461082	111325	272379	529891	591413	257329	5493	644988	854307
TCGA-TQ-A7RR	325099	141418	27.8045	55609	349481	26.0935	5.9887	0	9.8385	7.6997	1.2833	1135.71	34.6487	24.3824	65.8753	6541.33	17.1917	0.8555	2.5666	465832	127452	85.5523	8.5552	4.2776	115068	375652	13.6884	889.83	508053	368303	517164	28429	234841	671586	225131	307988	3017	299604
TCGA-TQ-A7RW	616541	11183	1.5038	197494	57.1429	6.5163	1.0025	113784	203007	8.0201	0	1492.73	25.0627	40.5714	24.0602	5188.47	17.4185	0.5013	2.5063	393985	370421	54.1353	1.5038	3.0075	242105	423439	20.5514	615975	343609	243609	587469	341153	340351	267669	233233	561404	10817	318897
TCGA-VM-A8C8	83085	399844	0.5193	41023	477217	1.5578	1.5578	0	11.4241	2.5964	0	764897	39.4651	28.0151	7.7892	5107.62	9.8663	0	0	291834	216534	11.4241	5.1928	2.0771	51.4085	306374	2.0771	493605	313956	346826	109152	369259	13657	111645	184136	46735	518292	402648
TCGA-VM-A8CD	932353	587862	2.7422	152536	29.4788	8.5694	0	10.9689	3085	9.5978	1.3711	2606.82	9.9405	97.3486	3085	14638.6	11387	0.6856	4.7989	707834	1723.03	168989	10.6261	12.34	261196	1069.26	44.9038	543.98	213742	750613	459321	328894	376026	670471	277067	462749	262807	88858
TCGA-VM-A8CF	619335	872356	0	135952	9.0634	1.5106	0.7553	0.7553	5287	1.5106	0.7553	2126.89	13.5952	2.2659	2.2659	2966.77	3.7689	0	2.2659	231118	63.4441	36.2538	0.7553	3.0211	187311	568285	5287	2081.9	349924	468353	117674	286556	484894	10423	197734	45317	605816	429834
TCGA-VV-A829	73439	168666	0	3672	2448	1632	2448	58.7515	84.0473	4.08	1224	3631.58	6.9155	48.1436	7.3439	8928.6	6.9359	408	4488	6.12	511624	35.4957	4488	35.9037	270.91	409649	31.8237	171954	833537	140432	334149	290453	506324	113382	30461	171359	103958	418401
TCGA-VV-A86M	206473	238839	558	21.7634	39.0625	558	558	67.5223	16183	2.2321	0	4083.71	20.6473	32.9241	19.5312	4191.96	13923	2.2321	7.6228	12.2768	96.5402	5.0223	2.2321	41.2946	178013	555954	13.3929	447204	183873	299107	100112	104353	391183	770089	285993	167411	684152	226451
TCGA-VW-A8FI	202622	357092	0	148987	166269	10.7271	0	0.5959	10.1311	2.9797	4.7676	818832	42.9082	147169	48.8677	3060.79	4.6305	1.1919	1.7878	957092	268129	46.4839	58.9988	2.3838	127533	562145	44.1001	1093.2	534148	27056	90584	507509	486293	501788	214899	131108	374076	700656
TCGA-WH-A86K	90144	822115	0	9.6154	10.8173	1.8029	1.8029	601	7.8125	3.6058	0	1612.98	15625	11.4123	27.6442	3382.81	19.6695	0	3.6058	344351	373798	108173	3.0048	2.4038	97.3558	365805	13.2212	1081.33	302644	309135	771034	366286	338341	340745	242368	126863	225901	325481
TCGA-WY-A858	322945	169008	1.1961	32.2945	82.5305	4.7844	1.1961	3.5883	20.9316	8.9707	0	8293.11	44.2555	42.4613	28.1082	3201.34	14.2216	0	2.9902	177.62	254158	48.4418	0	1.7941	374377	355892	11.9609	2356.41	38275	424135	112313	292923	100292	135039	380896	526281	847432	148674
TCGA-WY-A859	145372	744952	14.5372	21.9674	32305	87.2234	3.8766	0.6461	12.5989	9.0454	0.9691	912938	40.7042	14.8603	31.0128	2033.27	5.9861	0.6461	6461	523663	147611	36.5046	323	4.1996	109837	263667	13.5681	423902	312647	187595	895494	426329	240026	13245	105605	19383	114618	142013
