# Supplementary material for: Expression Profiling of Glioblastoma Cell Lines Reveals Novel Extracellular Matrix-Receptor Genes Correlated With the Responsiveness of Glioma Patients to Ionizing Radiation
Source: Front Oncol. 2021 May 25;11:668090. doi: 10.3389/fonc.2021.668090 (PMC8240593; doi:10.3389/fonc.2021.668090)
Supplement: Supplementary Table 4 — Number of receptors, ligands and pair of ligand-receptors upregulated in each GBM cell line. The receptors and ligands were considered upregulated when padj ≤ 0.0001 and log fold change > 2. [file Table_4.xlsx]

## Sheet: Planilha1
Cell line	Number of enhanced receptors	Number of enhanced ligands	Number of enhanced receptors and ligands
U87MG	20	27	23
U138MG	14	27	20
T98G	6	9	3
U251MG	14	13	11
