# Supplementary material for: Expression Profiling of Glioblastoma Cell Lines Reveals Novel Extracellular Matrix-Receptor Genes Correlated With the Responsiveness of Glioma Patients to Ionizing Radiation
Source: Front Oncol. 2021 May 25;11:668090. doi: 10.3389/fonc.2021.668090 (PMC8240593; doi:10.3389/fonc.2021.668090)
Supplement: Supplementary Table 5 — Correlation between de-regulated genes from different categories and MKI67 expression. Data were obtained from the cbioportal.org website. Spearman’s Correlation > 0.5 was used as a threshold. [file Table_5.xlsx]

## Sheet: Planilha1
Pathway	Number of genes	Number of genes correlated with MKI67	% of genes correlated with MKI67
MMR	17	11	64.7
HR	47	22	46.8
NER	40	15	37.5
BER	34	10	29.4
NHEJ	13	3	21.4
DNA replication	29	22	75.8
ECM	82	2	2.4
