# Supplementary material for: Expression Profiling of Glioblastoma Cell Lines Reveals Novel Extracellular Matrix-Receptor Genes Correlated With the Responsiveness of Glioma Patients to Ionizing Radiation
Source: Front Oncol. 2021 May 25;11:668090. doi: 10.3389/fonc.2021.668090 (PMC8240593; doi:10.3389/fonc.2021.668090)
Supplement: Supplementary Table 6 — Values of expression threshold determined as adequate to define high and low expression of each gene utilized in the survival analysis. The receiver-operating characteristic (ROC) curves for death incidence by time were used to determine the expression cutoff. [file Table_6.xlsx]

## Sheet: Plan1
Gene	ROC threshold
ITGA1	122026
ITGA2	202370
ITGA3	253930
ITGA4	109326
ITGA5	270448.5
ITGA6	127915.5
ITGA7	263330
ITGA8	24294
ITGA9	255909.5
ITGA10	513875.5
ITGA11	90336.5
ITGA2B	109195.5
ITGAV	4653.82
ITGB1	220835.5
ITGB2	195172.5
ITGB3	217405
ITGB4	129176
ITGB5	451729
ITGB6	5106.5
ITGB7	323228.5
ITGB8	478645.5
COL1A1	425142.5
COL1A2	298303.5
COL2A1	605815
COL4A1	76915.2
COL4A2	36079.3
COL4A3	1409685
COL4A4	260707.5
COL4A5	146867.5
COL4A6	887354
COL6A1	269601
COL6A2	267428.5
COL6A3	321425.5
COL6A5	16631.5
COL6A6	2848
COL9A1	108027
COL9A2	6040965
COL9A3	5211645
AGRN	261658.5
CD36	165921
CD44	406875
CD47	19183.5
CHAD	39207.5
COMP	0.43555
DAG1	2874.65
FN1	364678
GP1BA	14774
GP5	953
GP6	13058.5
GP9	1499
HMMR	438644
HSPG2	73763.1
IBSP	52588
LAMA1	323050.5
LAMA2	251905
LAMA3	22082
LAMA4	127988.5
LAMB1	422368.5
LAMB2	377606.5
LAMB3	359439.5
LAMB4	47935.5
LAMC1	371379.5
LAMC2	503956
LAMC3	110575.5
RELN	269585
SDC1	345745.5
SDC4	185782
SPP1	198085.5
SV2A	1998225
SV2B	144569
SV2C	881
THBS1	304783.5
THBS2	2373.86
THBS3	366585.5
THBS4	132309.5
TNC	495735.5
TNN	43540.5
TNR	126874.5
TNXB	840025
VWF	1474.28
VTN	6869.5
